# Supplementary material for: Catalytic hydroboration of aldehydes with electron-rich alkoxysilylenes: from mechanistic insights to highly active catalysts
Source: Chem Sci. 2026 Jul 15. Online ahead of print. doi: 10.1039/d6sc02376b (PMC13398413; doi:10.1039/d6sc02376b)
Supplement: SC-OLF-D6SC02376B-s002 [file SC-OLF-D6SC02376B-s002.cif]

# Supplementary Information (SI) for Chemical Science.
# This journal is © The Royal Society of Chemistry 2026

####################################################################### 
# 
# This file contains crystal structure data downloaded from the 
# Cambridge Structural Database (CSD) hosted by the Cambridge 
# Crystallographic Data Centre (CCDC).
# 
# Full information about CCDC data access policies and citation 
# guidelines are available at http://www.ccdc.cam.ac.uk/access/V1 
# 
# Audit and citation data items may have been added by the CCDC. 
# Please retain this information to preserve the provenance of 
# this file and to allow appropriate attribution of the data. 
# 
#######################################################################

data_5be9-p21c-abs
_audit_block_doi                 10.5517/ccdc.csd.cc2p9ffw
_database_code_depnum_ccdc_archive 'CCDC 2481718'
loop_
_citation_id
_citation_doi
_citation_year
1 10.1080/00958972.2025.2595473 2025
loop_
_audit_author_name
_audit_author_address
'Tadeusz Muziol'
;Nicolaus Copernicus University in Torun, Faculty of Chemistry
Poland
;
_audit_update_record             
;
2025-08-20 deposited with the CCDC.	2026-07-13 downloaded from the CCDC.
;

_audit_creation_method           SHELXL-2013
_chemical_name_systematic        ?
_chemical_name_common            ?
_chemical_formula_moiety         
'(Ni 2+), (N2 C3 H10)2, 2(Cr 3+), (N C S 1-)8, (N H3)4'
_chemical_formula_sum            'C14 H32 Cr2 N16 Ni S8'
_chemical_melting_point          ?

_exptl_crystal_description       plate
_exptl_crystal_colour            violet

_diffrn_ambient_temperature      100
_chemical_formula_weight         843.74

loop_
_atom_type_symbol
_atom_type_description
_atom_type_scat_dispersion_real
_atom_type_scat_dispersion_imag
_atom_type_scat_source
C C 0.0060 0.0030 'International Tables Vol C Tables 4.2.6.8 and 6.1.1.4'
H H 0.0000 0.0000 'International Tables Vol C Tables 4.2.6.8 and 6.1.1.4'
N N 0.0110 0.0050 'International Tables Vol C Tables 4.2.6.8 and 6.1.1.4'
S S 0.1780 0.1960 'International Tables Vol C Tables 4.2.6.8 and 6.1.1.4'
Cr Cr 0.3680 0.9530 'International Tables Vol C Tables 4.2.6.8 and 6.1.1.4'
Ni Ni 0.2370 1.6690 'International Tables Vol C Tables 4.2.6.8 and 6.1.1.4'

_space_group_crystal_system      monoclinic
_space_group_IT_number           14
_space_group_name_H-M_alt        'P 21/c'
_space_group_name_Hall           '-P 2ybc'
_chemical_absolute_configuration .

loop_
_space_group_symop_operation_xyz
'x, y, z'
'-x, y+1/2, -z+1/2'
'-x, -y, -z'
'x, -y-1/2, z-1/2'

_shelx_space_group_comment       
;
The symmetry employed for this shelxl refinement is uniquely defined
by the following loop, which should always be used as a source of
symmetry information in preference to the above space-group names.
They are only intended as comments.
;

_cell_length_a                   11.6632(11)
_cell_length_b                   11.5495(10)
_cell_length_c                   13.8966(13)
_cell_angle_alpha                90
_cell_angle_beta                 109.365(11)
_cell_angle_gamma                90
_cell_volume                     1766.0(3)
_cell_formula_units_Z            2
_cell_measurement_temperature    100
_cell_measurement_reflns_used    3378
_cell_measurement_theta_min      2.958
_cell_measurement_theta_max      32.39
_exptl_crystal_density_meas      ?
_exptl_crystal_density_method    ?
_exptl_crystal_density_diffrn    1.587
_exptl_crystal_F_000             864
_exptl_transmission_factor_min   ?
_exptl_transmission_factor_max   ?
_exptl_crystal_size_max          0.060
_exptl_crystal_size_mid          0.040
_exptl_crystal_size_min          0.020
_exptl_crystal_size_rad          0.05
_exptl_absorpt_coefficient_mu    3.007
_shelx_estimated_absorpt_T_min   0.840
_shelx_estimated_absorpt_T_max   0.942
_exptl_absorpt_correction_type   sphere
_exptl_absorpt_correction_T_min  0.840
_exptl_absorpt_correction_T_max  0.942
_exptl_absorpt_process_details   'CrysAlis CCD, Oxford 2001'

_exptl_special_details           
;
 ?
;
_diffrn_radiation_probe          x-ray
_diffrn_radiation_type           synchrotron
_diffrn_radiation_wavelength     0.89429
_diffrn_source                   synchrotron
_diffrn_source_type              'BL14-3 beamline (BESSY II, Berlin)'
_diffrn_measurement_device_type  'BL14-3 beamline'
_diffrn_measurement_method       'spindle axis rotation'
_diffrn_detector_area_resol_mean ?
_diffrn_reflns_number            24846
_diffrn_reflns_av_unetI/netI     0.0522
_diffrn_reflns_av_R_equivalents  0.0522
_diffrn_reflns_limit_h_min       -14
_diffrn_reflns_limit_h_max       14
_diffrn_reflns_limit_k_min       -14
_diffrn_reflns_limit_k_max       14
_diffrn_reflns_limit_l_min       -17
_diffrn_reflns_limit_l_max       17
_diffrn_reflns_theta_min         2.958
_diffrn_reflns_theta_max         33.935
_diffrn_reflns_theta_full        32.451
_diffrn_measured_fraction_theta_max 0.994
_diffrn_measured_fraction_theta_full 0.996
_diffrn_reflns_Laue_measured_fraction_max 0.994
_diffrn_reflns_Laue_measured_fraction_full 0.996
_diffrn_reflns_point_group_measured_fraction_max 0.994
_diffrn_reflns_point_group_measured_fraction_full 0.996
_reflns_number_total             3588
_reflns_number_gt                2594
_reflns_threshold_expression     'I > 2\s(I)'
_reflns_Friedel_coverage         0.000
_reflns_Friedel_fraction_max     .
_reflns_Friedel_fraction_full    .

_reflns_special_details          
;
 Data were apparently pre-merged, so _diffrn_reflns_number
 etc. will have to be added later.
 
 Reflections were merged by SHELXL according to the crystal
 class for the calculation of statistics and refinement.
 
 _reflns_Friedel_fraction is defined as the number of unique
 Friedel pairs measured divided by the number that would be
 possible theoretically, ignoring centric projections and
 systematic absences.
;

_computing_data_collection       xdsapp
_computing_cell_refinement       'xdsapp '
_computing_data_reduction        'xdsapp & CrysAlis RED 171'
_computing_structure_solution    'Olex2 (Dolomanov, 2009)'
_computing_structure_refinement  'SHELXL-2019 (Sheldrick, 2018)'
_computing_molecular_graphics    'Olex2 (Dolomanov, 2009)'
_computing_publication_material  ciftab

_refine_special_details          
;
 ?
;
_refine_ls_structure_factor_coef Fsqd
_refine_ls_matrix_type           full
_refine_ls_weighting_scheme      calc
_refine_ls_weighting_details     
'w=1/[\s^2^(Fo^2^)+(0.1326P)^2^+3.2541P] where P=(Fo^2^+2Fc^2^)/3'
_atom_sites_solution_primary     ?
_atom_sites_solution_secondary   ?
_atom_sites_solution_hydrogens   geom
_refine_ls_hydrogen_treatment    constr
_refine_ls_extinction_method     none
_refine_ls_extinction_coef       .
_refine_ls_number_reflns         3588
_refine_ls_number_parameters     187
_refine_ls_number_restraints     0
_refine_ls_R_factor_all          0.0970
_refine_ls_R_factor_gt           0.0726
_refine_ls_wR_factor_ref         0.2335
_refine_ls_wR_factor_gt          0.2174
_refine_ls_goodness_of_fit_ref   1.125
_refine_ls_restrained_S_all      1.125
_refine_ls_shift/su_max          0.000
_refine_ls_shift/su_mean         0.000

loop_
_atom_site_label
_atom_site_type_symbol
_atom_site_fract_x
_atom_site_fract_y
_atom_site_fract_z
_atom_site_U_iso_or_equiv
_atom_site_adp_type
_atom_site_occupancy
_atom_site_site_symmetry_order
_atom_site_calc_flag
_atom_site_refinement_flags_posn
_atom_site_refinement_flags_adp
_atom_site_refinement_flags_occupancy
_atom_site_disorder_assembly
_atom_site_disorder_group
Ni1 Ni 0.0000 0.0000 0.0000 0.0501(4) Uani 1 2 d S . P . .
Cr2 Cr 0.37295(8) -0.48963(8) 0.13193(6) 0.0312(3) Uani 1 1 d . . . . .
S3 S 0.52371(16) -0.83779(13) 0.03004(12) 0.0419(4) Uani 1 1 d . . . . .
S4 S 0.75709(17) -0.30528(17) 0.21819(14) 0.0545(5) Uani 1 1 d . . . . .
S5 S 0.23255(19) -0.11897(17) 0.19328(17) 0.0610(6) Uani 1 1 d . . . . .
S6 S -0.00956(17) -0.5966(2) 0.15404(16) 0.0634(6) Uani 1 1 d . . . . .
N1 N 0.4393(5) -0.5476(4) 0.2802(4) 0.0396(12) Uani 1 1 d . . . . .
H1A H 0.3907 -0.6027 0.2896 0.059 Uiso 1 1 calc R U . . .
H1B H 0.4422 -0.4890 0.3225 0.059 Uiso 1 1 calc R U . . .
H1C H 0.5137 -0.5763 0.2925 0.059 Uiso 1 1 calc R U . . .
N4 N 0.5379(5) -0.4199(5) 0.1529(4) 0.0401(12) Uani 1 1 d . . . . .
N5 N 0.3205(5) -0.3377(5) 0.1722(4) 0.0470(14) Uani 1 1 d . . . . .
N3 N 0.4258(4) -0.6405(4) 0.0895(4) 0.0345(11) Uani 1 1 d . . . . .
N2 N 0.3139(5) -0.4334(5) -0.0183(4) 0.0382(11) Uani 1 1 d . . . . .
H2A H 0.3438 -0.4796 -0.0554 0.057 Uiso 1 1 calc R U . . .
H2B H 0.3395 -0.3613 -0.0211 0.057 Uiso 1 1 calc R U . . .
H2C H 0.2331 -0.4352 -0.0427 0.057 Uiso 1 1 calc R U . . .
N6 N 0.2071(5) -0.5488(5) 0.1179(4) 0.0461(13) Uani 1 1 d . . . . .
C4 C 0.6236(6) -0.3731(5) 0.1807(4) 0.0343(13) Uani 1 1 d . . . . .
C3 C 0.4659(6) -0.7226(5) 0.0658(4) 0.0361(13) Uani 1 1 d . . . . .
C5 C 0.2853(7) -0.2496(6) 0.1831(5) 0.0514(18) Uani 1 1 d . . . . .
C6 C 0.1149(6) -0.5664(6) 0.1298(5) 0.0458(15) Uani 1 1 d . . . . .
N11 N -0.0875(8) 0.0024(6) 0.0984(6) 0.072(2) Uani 1 1 d . . . . .
H11 H -0.0328 -0.0308 0.1619 0.087 Uiso 1 1 calc R U . . .
C13 C -0.1341(9) 0.1091(9) 0.1254(8) 0.079(3) Uani 1 1 d . . . . .
H13A H -0.1728 0.1533 0.0648 0.119 Uiso 1 1 calc R U . . .
H13B H -0.0683 0.1531 0.1705 0.119 Uiso 1 1 calc R U . . .
H13C H -0.1921 0.0917 0.1587 0.119 Uiso 1 1 calc R U . . .
C15 C -0.1897(8) -0.0782(9) 0.0596(8) 0.077(3) Uani 1 1 d . . . . .
H15A H -0.2512 -0.0463 0.0002 0.092 Uiso 1 1 calc R U . . .
H15B H -0.2263 -0.0943 0.1115 0.092 Uiso 1 1 calc R U . . .
C16 C -0.1338(10) -0.1902(9) 0.0312(8) 0.081(3) Uani 1 1 d . . . . .
H16A H -0.0778 -0.2261 0.0916 0.098 Uiso 1 1 calc R U . . .
H16B H -0.1970 -0.2454 -0.0026 0.098 Uiso 1 1 calc R U . . .
N12 N -0.0697(7) -0.1512(6) -0.0379(5) 0.0686(19) Uani 1 1 d . . . . .
H12A H -0.1262 -0.1489 -0.1072 0.103 Uiso 1 1 calc R U . . .
H12B H -0.0059 -0.2059 -0.0358 0.103 Uiso 1 1 calc R U . . .

loop_
_atom_site_aniso_label
_atom_site_aniso_U_11
_atom_site_aniso_U_22
_atom_site_aniso_U_33
_atom_site_aniso_U_23
_atom_site_aniso_U_13
_atom_site_aniso_U_12
Ni1 0.0500(8) 0.0607(9) 0.0466(7) -0.0008(6) 0.0254(6) -0.0126(6)
Cr2 0.0408(5) 0.0283(5) 0.0313(5) 0.0003(3) 0.0213(4) 0.0014(4)
S3 0.0643(10) 0.0300(8) 0.0388(8) 0.0016(6) 0.0270(7) 0.0074(7)
S4 0.0580(11) 0.0491(11) 0.0561(10) 0.0033(8) 0.0186(8) -0.0155(8)
S5 0.0683(12) 0.0436(11) 0.0771(13) -0.0129(9) 0.0321(10) 0.0050(9)
S6 0.0428(9) 0.0873(16) 0.0665(12) 0.0035(11) 0.0268(9) -0.0020(9)
N1 0.059(3) 0.031(3) 0.035(3) 0.002(2) 0.023(2) 0.000(2)
N4 0.050(3) 0.037(3) 0.040(3) 0.008(2) 0.024(2) 0.006(3)
N5 0.058(3) 0.047(4) 0.047(3) 0.008(3) 0.032(3) 0.015(3)
N3 0.043(3) 0.030(3) 0.037(3) -0.002(2) 0.023(2) 0.000(2)
N2 0.045(3) 0.039(3) 0.036(3) 0.000(2) 0.019(2) 0.004(2)
N6 0.053(3) 0.041(3) 0.056(3) 0.007(3) 0.034(3) 0.002(3)
C4 0.061(4) 0.024(3) 0.025(3) -0.001(2) 0.022(3) -0.001(3)
C3 0.047(3) 0.039(3) 0.028(3) 0.003(2) 0.018(2) -0.009(3)
C5 0.083(5) 0.034(4) 0.056(4) -0.019(3) 0.049(4) -0.022(3)
C6 0.046(4) 0.046(4) 0.047(4) 0.004(3) 0.018(3) 0.003(3)
N11 0.079(5) 0.079(5) 0.072(5) 0.008(4) 0.043(4) 0.007(4)
C13 0.088(6) 0.080(7) 0.093(7) 0.000(5) 0.061(6) 0.001(5)
C15 0.064(5) 0.093(7) 0.086(6) 0.006(5) 0.041(5) -0.018(5)
C16 0.099(7) 0.084(7) 0.079(6) -0.020(5) 0.055(6) -0.038(6)
N12 0.080(5) 0.070(5) 0.064(4) -0.007(3) 0.035(4) -0.023(4)

_geom_special_details            
;
 All esds (except the esd in the dihedral angle between two l.s. planes)
 are estimated using the full covariance matrix.  The cell esds are taken
 into account individually in the estimation of esds in distances, angles
 and torsion angles; correlations between esds in cell parameters are only
 used when they are defined by crystal symmetry.  An approximate (isotropic)
 treatment of cell esds is used for estimating esds involving l.s. planes.
;

loop_
_geom_bond_atom_site_label_1
_geom_bond_atom_site_label_2
_geom_bond_distance
_geom_bond_site_symmetry_2
_geom_bond_publ_flag
Ni1 N12 1.924(7) . ?
Ni1 N12 1.924(7) 3 ?
Ni1 N11 1.958(7) 3 ?
Ni1 N11 1.958(7) . ?
Cr2 N5 1.998(6) . ?
Cr2 N6 1.999(6) . ?
Cr2 N3 2.001(5) . ?
Cr2 N4 2.015(6) . ?
Cr2 N1 2.058(5) . ?
Cr2 N2 2.073(5) . ?
S3 C3 1.641(6) . ?
S4 C4 1.665(7) . ?
S5 C5 1.654(8) . ?
S6 C6 1.633(7) . ?
N1 H1A 0.8900 . ?
N1 H1B 0.8900 . ?
N1 H1C 0.8900 . ?
N4 C4 1.088(8) . ?
N5 C5 1.126(9) . ?
N3 C3 1.153(8) . ?
N2 H2A 0.8900 . ?
N2 H2B 0.8900 . ?
N2 H2C 0.8900 . ?
N6 C6 1.159(8) . ?
N11 C13 1.445(12) . ?
N11 C15 1.467(12) . ?
N11 H11 0.9800 . ?
C13 H13A 0.9600 . ?
C13 H13B 0.9600 . ?
C13 H13C 0.9600 . ?
C15 C16 1.557(14) . ?
C15 H15A 0.9700 . ?
C15 H15B 0.9700 . ?
C16 N12 1.469(10) . ?
C16 H16A 0.9700 . ?
C16 H16B 0.9700 . ?
N12 H12A 0.9700 . ?
N12 H12B 0.9700 . ?

loop_
_geom_angle_atom_site_label_1
_geom_angle_atom_site_label_2
_geom_angle_atom_site_label_3
_geom_angle
_geom_angle_site_symmetry_1
_geom_angle_site_symmetry_3
_geom_angle_publ_flag
N12 Ni1 N12 180.0 . 3 ?
N12 Ni1 N11 93.8(3) . 3 ?
N12 Ni1 N11 86.2(3) 3 3 ?
N12 Ni1 N11 86.2(3) . . ?
N12 Ni1 N11 93.8(3) 3 . ?
N11 Ni1 N11 180.0 3 . ?
N5 Cr2 N6 87.2(2) . . ?
N5 Cr2 N3 179.0(2) . . ?
N6 Cr2 N3 93.2(2) . . ?
N5 Cr2 N4 88.5(2) . . ?
N6 Cr2 N4 175.5(2) . . ?
N3 Cr2 N4 91.0(2) . . ?
N5 Cr2 N1 93.1(2) . . ?
N6 Cr2 N1 91.0(2) . . ?
N3 Cr2 N1 87.8(2) . . ?
N4 Cr2 N1 87.8(2) . . ?
N5 Cr2 N2 88.6(2) . . ?
N6 Cr2 N2 91.2(2) . . ?
N3 Cr2 N2 90.5(2) . . ?
N4 Cr2 N2 90.2(2) . . ?
N1 Cr2 N2 177.26(19) . . ?
Cr2 N1 H1A 109.5 . . ?
Cr2 N1 H1B 109.5 . . ?
H1A N1 H1B 109.5 . . ?
Cr2 N1 H1C 109.5 . . ?
H1A N1 H1C 109.5 . . ?
H1B N1 H1C 109.5 . . ?
C4 N4 Cr2 166.0(5) . . ?
C5 N5 Cr2 172.0(6) . . ?
C3 N3 Cr2 173.9(5) . . ?
Cr2 N2 H2A 109.5 . . ?
Cr2 N2 H2B 109.5 . . ?
H2A N2 H2B 109.5 . . ?
Cr2 N2 H2C 109.5 . . ?
H2A N2 H2C 109.5 . . ?
H2B N2 H2C 109.5 . . ?
C6 N6 Cr2 163.7(6) . . ?
N4 C4 S4 176.8(5) . . ?
N3 C3 S3 178.7(5) . . ?
N5 C5 S5 177.3(6) . . ?
N6 C6 S6 175.8(6) . . ?
C13 N11 C15 107.9(7) . . ?
C13 N11 Ni1 121.4(6) . . ?
C15 N11 Ni1 106.4(6) . . ?
C13 N11 H11 106.8 . . ?
C15 N11 H11 106.8 . . ?
Ni1 N11 H11 106.8 . . ?
N11 C13 H13A 109.5 . . ?
N11 C13 H13B 109.5 . . ?
H13A C13 H13B 109.5 . . ?
N11 C13 H13C 109.5 . . ?
H13A C13 H13C 109.5 . . ?
H13B C13 H13C 109.5 . . ?
N11 C15 C16 105.3(7) . . ?
N11 C15 H15A 110.7 . . ?
C16 C15 H15A 110.7 . . ?
N11 C15 H15B 110.7 . . ?
C16 C15 H15B 110.7 . . ?
H15A C15 H15B 108.8 . . ?
N12 C16 C15 104.9(8) . . ?
N12 C16 H16A 110.8 . . ?
C15 C16 H16A 110.8 . . ?
N12 C16 H16B 110.8 . . ?
C15 C16 H16B 110.8 . . ?
H16A C16 H16B 108.8 . . ?
C16 N12 Ni1 111.1(5) . . ?
C16 N12 H12A 109.4 . . ?
Ni1 N12 H12A 109.4 . . ?
C16 N12 H12B 109.4 . . ?
Ni1 N12 H12B 109.4 . . ?
H12A N12 H12B 108.0 . . ?

loop_
_geom_torsion_atom_site_label_1
_geom_torsion_atom_site_label_2
_geom_torsion_atom_site_label_3
_geom_torsion_atom_site_label_4
_geom_torsion
_geom_torsion_site_symmetry_1
_geom_torsion_site_symmetry_2
_geom_torsion_site_symmetry_3
_geom_torsion_site_symmetry_4
_geom_torsion_publ_flag
C13 N11 C15 C16 179.5(7) . . . . ?
Ni1 N11 C15 C16 47.8(8) . . . . ?
N11 C15 C16 N12 -53.9(10) . . . . ?
C15 C16 N12 Ni1 34.7(9) . . . . ?

_refine_diff_density_max         2.335
_refine_diff_density_min         -1.072
_refine_diff_density_rms         0.141

_shelxl_version_number           2013-4

_shelx_res_file                  
;
TITL 5be9-auto-sphere4 in P2(1)/c
REM P2(1)/c (#14 in standard setting)
CELL 0.89429  11.663204  11.549521  13.896601  90.0000 109.3647  90.0000
ZERR    2.00   0.001130   0.001013   0.001286   0.0000   0.0107   0.0000
LATT  1
SYMM -x, y+1/2,-z+1/2
SFAC C H N S Cr Ni
DISP H 0 0 0
DISP C 0.006 0.003 13.6
DISP N 0.011 0.005 27.7
DISP S 0.178 0.196 986.7
DISP Cr 0.368 0.953 4804.7
DISP Ni 0.237 1.669 8413.7
UNIT 28.00 64.00 32.00 16.00 4.00 2
MERG   2
SHEL 15 0.8

TEMP 20
SIZE 0.06 0.04 0.02
ACTA
CONF

OMIT -2
rem LIST 4

FMAP   2
PLAN   20
BOND $H
L.S.  6
WGHT    0.132600    3.254100
FVAR       1.00205
NI1   6    0.000000    0.000000    0.000000    10.50000    0.04999    0.06073 =
         0.04664   -0.00085    0.02541   -0.01263
CR2   5    0.372948   -0.489635    0.131931    11.00000    0.04085    0.02829 =
         0.03134    0.00028    0.02133    0.00138
S3    4    0.523713   -0.837794    0.030040    11.00000    0.06434    0.03002 =
         0.03884    0.00162    0.02704    0.00745
S4    4    0.757086   -0.305278    0.218189    11.00000    0.05804    0.04913 =
         0.05611    0.00325    0.01858   -0.01552
S5    4    0.232555   -0.118975    0.193283    11.00000    0.06829    0.04359 =
         0.07708   -0.01289    0.03208    0.00497
S6    4   -0.009563   -0.596638    0.154039    11.00000    0.04280    0.08730 =
         0.06650    0.00346    0.02683   -0.00199
N1    3    0.439294   -0.547641    0.280165    11.00000    0.05931    0.03075 =
         0.03452    0.00240    0.02325   -0.00027
AFIX 133
H1A   2    0.390698   -0.602718    0.289571    11.00000   -1.50000
H1B   2    0.442229   -0.489030    0.322496    11.00000   -1.50000
H1C   2    0.513654   -0.576266    0.292544    11.00000   -1.50000
AFIX   0
N4    3    0.537867   -0.419895    0.152925    11.00000    0.04972    0.03701 =
         0.04045    0.00769    0.02417    0.00574
N5    3    0.320515   -0.337737    0.172176    11.00000    0.05776    0.04662 =
         0.04748    0.00808    0.03212    0.01500
N3    3    0.425822   -0.640467    0.089514    11.00000    0.04340    0.02958 =
         0.03732   -0.00240    0.02251    0.00044
N2    3    0.313924   -0.433400   -0.018252    11.00000    0.04455    0.03892 =
         0.03572   -0.00020    0.01934    0.00369
AFIX 133
H2A   2    0.343829   -0.479558   -0.055420    11.00000   -1.50000
H2B   2    0.339506   -0.361282   -0.021079    11.00000   -1.50000
H2C   2    0.233101   -0.435220   -0.042725    11.00000   -1.50000
AFIX   0
N6    3    0.207098   -0.548816    0.117907    11.00000    0.05274    0.04127 =
         0.05577    0.00657    0.03350    0.00169
C4    1    0.623573   -0.373116    0.180720    11.00000    0.06065    0.02370 =
         0.02463   -0.00065    0.02228   -0.00133
C3    1    0.465935   -0.722601    0.065810    11.00000    0.04661    0.03869 =
         0.02762    0.00289    0.01846   -0.00918
C5    1    0.285335   -0.249636    0.183059    11.00000    0.08322    0.03374 =
         0.05621   -0.01861    0.04872   -0.02155
C6    1    0.114854   -0.566364    0.129804    11.00000    0.04626    0.04581 =
         0.04683    0.00382    0.01757    0.00301
N11   3   -0.087489    0.002443    0.098367    11.00000    0.07887    0.07896 =
         0.07246    0.00807    0.04312    0.00701
AFIX  13
H11   2   -0.032787   -0.030821    0.161889    11.00000   -1.20000
AFIX   0
C13   1   -0.134070    0.109067    0.125360    11.00000    0.08799    0.08030 =
         0.09344    0.00029    0.06131    0.00071
AFIX 133
H13A  2   -0.172782    0.153261    0.064751    11.00000   -1.50000
H13B  2   -0.068292    0.153090    0.170517    11.00000   -1.50000
H13C  2   -0.192086    0.091696    0.158749    11.00000   -1.50000
AFIX   0
C15   1   -0.189654   -0.078172    0.059623    11.00000    0.06382    0.09262 =
         0.08566    0.00562    0.04130   -0.01840
AFIX  23
H15A  2   -0.251221   -0.046260    0.000153    11.00000   -1.20000
H15B  2   -0.226266   -0.094301    0.111499    11.00000   -1.20000
AFIX   0
C16   1   -0.133802   -0.190157    0.031202    11.00000    0.09948    0.08431 =
         0.07898   -0.01958    0.05501   -0.03833
AFIX  23
H16A  2   -0.077786   -0.226128    0.091637    11.00000   -1.20000
H16B  2   -0.196982   -0.245385   -0.002590    11.00000   -1.20000
AFIX   0
N12   3   -0.069736   -0.151181   -0.037873    11.00000    0.08000    0.06978 =
         0.06393   -0.00742    0.03456   -0.02315
AFIX  23
H12A  2   -0.126168   -0.148852   -0.107168    11.00000   -1.50000
H12B  2   -0.005876   -0.205922   -0.035774    11.00000   -1.50000

AFIX   0
HKLF    4

REM  5be9-auto-sphere4 in P2(1)/c
REM R1 =  0.0726 for    2594 Fo > 4sig(Fo)  and  0.0970 for all    3588 data
REM    187 parameters refined using      0 restraints

END

WGHT      0.1328      3.2078

REM Highest difference peak  2.335,  deepest hole -1.072,  1-sigma level  0.141
Q1    1   0.0821 -0.0420  0.0641  11.00000  0.05    2.33
Q2    1   0.3599 -0.2770  0.2134  11.00000  0.05    0.96
Q3    1   0.1387 -0.1909  0.2148  11.00000  0.05    0.95
Q4    1  -0.0355 -0.6134  0.0820  11.00000  0.05    0.89
Q5    1  -0.0144 -0.4929  0.1493  11.00000  0.05    0.67
Q6    1   0.3733 -0.4547  0.1595  11.00000  0.05    0.61
Q7    1   0.2600 -0.2771  0.1651  11.00000  0.05    0.56
Q8    1   0.3944 -0.6724  0.0943  11.00000  0.05    0.55
Q9    1   0.2875 -0.1435  0.2630  11.00000  0.05    0.54
Q10   1  -0.1590  0.1426  0.0305  11.00000  0.05    0.49
Q11   1   0.3832 -0.6105  0.0913  11.00000  0.05    0.46
Q12   1   0.4273 -0.5622  0.2951  11.00000  0.05    0.45
Q13   1  -0.0170  0.0827  0.1261  11.00000  0.05    0.45
Q14   1  -0.1674 -0.0190  0.1287  11.00000  0.05    0.45
Q15   1   0.4734 -0.8573  0.0290  11.00000  0.05    0.44
Q16   1  -0.1445 -0.0933 -0.0161  11.00000  0.05    0.43
Q17   1   0.6673 -0.3354  0.1834  11.00000  0.05    0.43
Q18   1   0.0389 -0.3385 -0.0285  11.00000  0.05    0.43
Q19   1   0.2821 -0.2195  0.1955  11.00000  0.05    0.42
Q20   1   0.2170 -0.5774  0.1162  11.00000  0.05    0.39
;
_shelx_res_checksum              92927
####################################################################### 
# 
# This file contains crystal structure data downloaded from the 
# Cambridge Structural Database (CSD) hosted by the Cambridge 
# Crystallographic Data Centre (CCDC).
# 
# Full information about CCDC data access policies and citation 
# guidelines are available at http://www.ccdc.cam.ac.uk/access/V1 
# 
# Audit and citation data items may have been added by the CCDC. 
# Please retain this information to preserve the provenance of 
# this file and to allow appropriate attribution of the data. 
# 
#######################################################################

data_lk_33m_tw

_database_code_depnum_ccdc_archive 'CCDC 2481721'
loop_
_audit_author_name
_audit_author_address
'Christoph Wolper'
;Universitaet Duisburg Essen
Germany
;
_audit_update_record             
;
2025-08-20 deposited with the CCDC.	2026-07-13 downloaded from the CCDC.
;

_audit_creation_method           SHELXL-2017/1
_shelx_SHELXL_version_number     2017/1
_chemical_name_systematic        ?
_chemical_name_common            ?
_chemical_melting_point          ?
_chemical_formula_moiety         ?
_chemical_formula_sum            'C55.50 H74.50 Cl Ga N4 O Si'
_chemical_formula_weight         946.95

loop_
_atom_type_symbol
_atom_type_description
_atom_type_scat_dispersion_real
_atom_type_scat_dispersion_imag
_atom_type_scat_source
C C 0.0181 0.0091 'International Tables Vol C Tables 4.2.6.8 and 6.1.1.4'
H H 0.0000 0.0000 'International Tables Vol C Tables 4.2.6.8 and 6.1.1.4'
Cl Cl 0.3639 0.7018 'International Tables Vol C Tables 4.2.6.8 and 6.1.1.4'
Ga Ga -1.2846 0.7763 'International Tables Vol C Tables 4.2.6.8 and 6.1.1.4'
N N 0.0311 0.0180 'International Tables Vol C Tables 4.2.6.8 and 6.1.1.4'
O O 0.0492 0.0322 'International Tables Vol C Tables 4.2.6.8 and 6.1.1.4'
Si Si 0.2541 0.3302 'International Tables Vol C Tables 4.2.6.8 and 6.1.1.4'

_space_group_crystal_system      monoclinic
_space_group_IT_number           14
_space_group_name_H-M_alt        'P 21/c'
_space_group_name_Hall           '-P 2ybc'

_shelx_space_group_comment       
; 
The symmetry employed for this shelxl refinement is uniquely defined 
by the following loop, which should always be used as a source of 
symmetry information in preference to the above space-group names. 
They are only intended as comments. 
;

loop_
_space_group_symop_operation_xyz
'x, y, z'
'-x, y+1/2, -z+1/2'
'-x, -y, -z'
'x, -y-1/2, z-1/2'

_cell_length_a                   23.5375(10)
_cell_length_b                   16.3391(7)
_cell_length_c                   27.6367(12)
_cell_angle_alpha                90
_cell_angle_beta                 99.619(3)
_cell_angle_gamma                90
_cell_volume                     10479.1(8)
_cell_formula_units_Z            8
_cell_measurement_temperature    100(2)
_cell_measurement_reflns_used    9379
_cell_measurement_theta_min      3.15
_cell_measurement_theta_max      80.33

_exptl_crystal_description       plate
_exptl_crystal_colour            colourless
_exptl_crystal_density_meas      ?
_exptl_crystal_density_method    ?
_exptl_crystal_density_diffrn    1.200
_exptl_crystal_F_000             4044
_exptl_transmission_factor_min   ?
_exptl_transmission_factor_max   ?
_exptl_crystal_size_max          0.321
_exptl_crystal_size_mid          0.259
_exptl_crystal_size_min          0.073
_exptl_absorpt_coefficient_mu    1.713
_shelx_estimated_absorpt_T_min   0.609
_shelx_estimated_absorpt_T_max   0.885
_exptl_absorpt_correction_type   numerical
_exptl_absorpt_correction_T_min  0.49
_exptl_absorpt_correction_T_max  0.75
_exptl_absorpt_process_details   'SADABS, Blessing, Acta Cryst 1995 A51 33-38'
_exptl_absorpt_special_details   
;
 Crystal faces:

     H       K       L      d(mm)

   0.000  -1.000  -1.000   0.09300
   0.000  -1.000   0.000   0.10300
   1.000   0.000   0.000   0.14900
  -1.000   0.000  -1.000   0.14900
   0.000   0.000  -1.000   0.02700
   0.000   0.000   1.000   0.03500
  -1.000   1.000  -1.000   0.14100
   1.000   1.000   1.000   0.14000
   1.000  -1.000  -1.000   0.14800
  -1.000   1.000   2.000   0.11300
   1.000  -1.000   2.000   0.10000
   0.000  -1.000   2.000   0.04800
   0.000   1.000  -2.000   0.08900
   1.000   2.000  -2.000   0.10900
  -1.000   2.000  -1.000   0.13100
  -1.000  -2.000   3.000   0.09500
  -1.000  -3.000   2.000   0.11000
  -3.000   1.000   0.000   0.15700
  -2.000   3.000   1.000   0.14000
  -1.000  -3.000  -2.000   0.12400
   1.000   2.000   3.000   0.09400
  -1.000   2.000   2.000   0.12200
   1.000   3.000   1.000   0.12300
   0.000   2.000   3.000   0.09200
   1.000   0.000   3.000   0.07900
;
_diffrn_ambient_temperature      100(2)
_diffrn_radiation_wavelength     1.54178
_diffrn_radiation_type           CuK\a
_diffrn_source                   'micro-focus sealed tube'
_diffrn_source_type              'INCOATEC I\mS 3.0'
_diffrn_radiation_monochromator  'multilayer mirror'
_diffrn_measurement_device_type  'Bruker D8 Venture (Photon II detector)'
_diffrn_measurement_method       'Data collection strategy APEX 3/Queen'
_diffrn_detector_area_resol_mean 7.3910
_diffrn_reflns_number            453993
_diffrn_reflns_av_unetI/netI     0.0312
_diffrn_reflns_av_R_equivalents  0.0996
_diffrn_reflns_limit_h_min       -30
_diffrn_reflns_limit_h_max       29
_diffrn_reflns_limit_k_min       -20
_diffrn_reflns_limit_k_max       20
_diffrn_reflns_limit_l_min       -10
_diffrn_reflns_limit_l_max       35
_diffrn_reflns_theta_min         3.154
_diffrn_reflns_theta_max         80.970
_diffrn_reflns_theta_full        67.679
_diffrn_measured_fraction_theta_max 0.991
_diffrn_measured_fraction_theta_full 1.000
_diffrn_reflns_Laue_measured_fraction_max 0.991
_diffrn_reflns_Laue_measured_fraction_full 1.000
_diffrn_reflns_point_group_measured_fraction_max 0.991
_diffrn_reflns_point_group_measured_fraction_full 1.000
_reflns_number_total             22867
_reflns_number_gt                18980
_reflns_threshold_expression     'I > 2\s(I)'
_reflns_Friedel_coverage         0.000
_reflns_Friedel_fraction_max     .
_reflns_Friedel_fraction_full    .

_reflns_special_details          
; 
 _reflns_Friedel_fraction is defined as the number of unique 
 Friedel pairs measured divided by the number that would be 
 possible theoretically, ignoring centric projections and 
 systematic absences. 
;

_computing_data_collection       'Bruker APEX3(v2017.3-0)'
_computing_cell_refinement       'Bruker APEX3(v2017.3-0)'
_computing_data_reduction        'Bruker APEX3(v2017.3-0)'
_computing_structure_solution    'Bruker APEX3(v2017.3-0)'
_computing_structure_refinement  'SHELXL-2017/1 (Sheldrick, 2017)'
_computing_molecular_graphics    'ORTEP/PLATON (Spek)'
_computing_publication_material  'BRUKER AXS SHELXTL (c) 2008 / Vers. 2008/4'
_refine_special_details          
;
 Treatment of hydrogen atoms:    
 Riding model on idealized geometries 
 with the 1.2 fold isotropic displacement 
 parameters of the equivalent Uij of the 
 corresponding carbon atom.
 The methyl groups are idealized with
 tetrahedral angles in a combined 
 rotating and rigid group refinement
 with the 1.5 fold isotropic displacement
 parameters of the equivalent Uij of the 
 corresponding carbon atom.
 Twinning:
 Refined as a 2-component twin against HKLF5 data obtained from PLATON (A. L.
 Spek, 2018). 
;
_refine_ls_structure_factor_coef Fsqd
_refine_ls_matrix_type           full
_refine_ls_weighting_scheme      calc
_refine_ls_weighting_details     
'w=1/[\s^2^(Fo^2^)+(0.0254P)^2^+38.6446P] where P=(Fo^2^+2Fc^2^)/3'
_atom_sites_solution_primary     direct
_atom_sites_solution_secondary   difmap
_atom_sites_solution_hydrogens   geom
_refine_ls_hydrogen_treatment    constr
_refine_ls_extinction_method     none
_refine_ls_extinction_coef       .
_refine_ls_number_reflns         22867
_refine_ls_number_parameters     1177
_refine_ls_number_restraints     0
_refine_ls_R_factor_all          0.0754
_refine_ls_R_factor_gt           0.0601
_refine_ls_wR_factor_ref         0.1556
_refine_ls_wR_factor_gt          0.1468
_refine_ls_goodness_of_fit_ref   1.149
_refine_ls_restrained_S_all      1.149
_refine_ls_shift/su_max          0.001
_refine_ls_shift/su_mean         0.000

loop_
_atom_site_label
_atom_site_type_symbol
_atom_site_fract_x
_atom_site_fract_y
_atom_site_fract_z
_atom_site_U_iso_or_equiv
_atom_site_adp_type
_atom_site_occupancy
_atom_site_site_symmetry_order
_atom_site_calc_flag
_atom_site_refinement_flags_posn
_atom_site_refinement_flags_adp
_atom_site_refinement_flags_occupancy
_atom_site_disorder_assembly
_atom_site_disorder_group
Ga1_1 Ga 0.08448(2) 0.41683(2) 0.11993(2) 0.01660(9) Uani 1 1 d . . . . .
Cl1_1 Cl 0.11923(4) 0.52597(5) 0.08533(3) 0.02285(17) Uani 1 1 d . . . . .
Si1_1 Si 0.11813(4) 0.29476(6) 0.26531(3) 0.01961(19) Uani 1 1 d . . . . .
O1_1 O 0.11047(10) 0.32267(15) 0.20617(9) 0.0207(5) Uani 1 1 d . . . . .
N1_1 N 0.00327(12) 0.44393(17) 0.11385(10) 0.0185(6) Uani 1 1 d . . . . .
C1_1 C -0.08386(15) 0.4884(2) 0.05869(13) 0.0234(7) Uani 1 1 d . . . . .
H1A_1 H -0.100983 0.482667 0.024015 0.035 Uiso 1 1 calc R U . . .
H1B_1 H -0.077417 0.546497 0.066580 0.035 Uiso 1 1 calc R U . . .
H1C_1 H -0.110038 0.465296 0.079205 0.035 Uiso 1 1 calc R U . . .
N2_1 N 0.07647(12) 0.33475(17) 0.06818(10) 0.0175(6) Uani 1 1 d . . . . .
C2_1 C -0.02707(15) 0.4433(2) 0.06835(12) 0.0193(7) Uani 1 1 d . . . . .
N3_1 N 0.19871(12) 0.29545(17) 0.29025(11) 0.0193(6) Uani 1 1 d . . . . .
C3_1 C -0.01029(15) 0.4020(2) 0.02897(12) 0.0188(7) Uani 1 1 d . . . . .
H3_1 H -0.031528 0.414279 -0.002528 0.023 Uiso 1 1 calc R U . . .
N4_1 N 0.14019(12) 0.39164(18) 0.30088(11) 0.0203(6) Uani 1 1 d . . . . .
C4_1 C 0.03417(15) 0.3445(2) 0.03018(12) 0.0182(7) Uani 1 1 d . . . . .
C5_1 C 0.03225(16) 0.2906(2) -0.01455(13) 0.0232(7) Uani 1 1 d . . . . .
H5A_1 H -0.005016 0.297288 -0.036067 0.035 Uiso 1 1 calc R U . . .
H5B_1 H 0.037226 0.233317 -0.004275 0.035 Uiso 1 1 calc R U . . .
H5C_1 H 0.063278 0.306417 -0.032298 0.035 Uiso 1 1 calc R U . . .
C6_1 C -0.02563(15) 0.4687(2) 0.15371(12) 0.0197(7) Uani 1 1 d . . . . .
C7_1 C -0.05567(14) 0.4085(2) 0.17546(12) 0.0189(7) Uani 1 1 d . . . . .
C8_1 C -0.08706(15) 0.4328(2) 0.21165(13) 0.0228(7) Uani 1 1 d . . . . .
H8_1 H -0.107989 0.393173 0.226633 0.027 Uiso 1 1 calc R U . . .
C9_1 C -0.08813(15) 0.5135(2) 0.22592(13) 0.0237(7) Uani 1 1 d . . . . .
H9_1 H -0.110167 0.528906 0.250276 0.028 Uiso 1 1 calc R U . . .
C10_1 C -0.05754(16) 0.5720(2) 0.20522(13) 0.0236(7) Uani 1 1 d . . . . .
H10_1 H -0.058468 0.627301 0.215728 0.028 Uiso 1 1 calc R U . . .
C11_1 C -0.02518(16) 0.5513(2) 0.16898(13) 0.0211(7) Uani 1 1 d . . . . .
C12_1 C -0.05629(15) 0.3191(2) 0.15990(13) 0.0213(7) Uani 1 1 d . . . . .
H12_1 H -0.023007 0.310368 0.142243 0.026 Uiso 1 1 calc R U . . .
C13_1 C -0.04872(17) 0.2613(2) 0.20384(14) 0.0270(8) Uani 1 1 d . . . . .
H13A_1 H -0.044832 0.205006 0.192604 0.041 Uiso 1 1 calc R U . . .
H13B_1 H -0.082423 0.265175 0.220290 0.041 Uiso 1 1 calc R U . . .
H13C_1 H -0.014035 0.276585 0.226879 0.041 Uiso 1 1 calc R U . . .
C14_1 C -0.11159(17) 0.2980(2) 0.12418(14) 0.0286(8) Uani 1 1 d . . . . .
H14A_1 H -0.111784 0.327129 0.093146 0.043 Uiso 1 1 calc R U . . .
H14B_1 H -0.145205 0.314580 0.138495 0.043 Uiso 1 1 calc R U . . .
H14C_1 H -0.113072 0.238909 0.118095 0.043 Uiso 1 1 calc R U . . .
C15_1 C 0.01007(17) 0.6171(2) 0.14814(13) 0.0238(7) Uani 1 1 d . . . . .
H15_1 H 0.017909 0.597934 0.115520 0.029 Uiso 1 1 calc R U . . .
C16_1 C -0.0219(2) 0.6992(2) 0.14075(15) 0.0343(10) Uani 1 1 d . . . . .
H16A_1 H 0.000364 0.737628 0.124156 0.051 Uiso 1 1 calc R U . . .
H16B_1 H -0.026647 0.721578 0.172740 0.051 Uiso 1 1 calc R U . . .
H16C_1 H -0.059896 0.690786 0.120656 0.051 Uiso 1 1 calc R U . . .
C17_1 C 0.06783(18) 0.6292(3) 0.18204(15) 0.0319(9) Uani 1 1 d . . . . .
H17A_1 H 0.090202 0.578397 0.183620 0.048 Uiso 1 1 calc R U . . .
H17B_1 H 0.060997 0.643663 0.215000 0.048 Uiso 1 1 calc R U . . .
H17C_1 H 0.089311 0.673314 0.169225 0.048 Uiso 1 1 calc R U . . .
C18_1 C 0.11772(15) 0.2687(2) 0.06799(12) 0.0196(7) Uani 1 1 d . . . . .
C19_1 C 0.16550(15) 0.2795(2) 0.04421(12) 0.0197(7) Uani 1 1 d . . . . .
C20_1 C 0.20542(16) 0.2158(2) 0.04682(14) 0.0244(7) Uani 1 1 d . . . . .
H20_1 H 0.238384 0.222099 0.031471 0.029 Uiso 1 1 calc R U . . .
C21_1 C 0.19795(17) 0.1437(2) 0.07132(14) 0.0266(8) Uani 1 1 d . . . . .
H21_1 H 0.225544 0.100935 0.072708 0.032 Uiso 1 1 calc R U . . .
C22_1 C 0.14985(16) 0.1343(2) 0.09386(13) 0.0234(7) Uani 1 1 d . . . . .
H22_1 H 0.144493 0.084221 0.110017 0.028 Uiso 1 1 calc R U . . .
C23_1 C 0.10933(15) 0.1963(2) 0.09332(13) 0.0200(7) Uani 1 1 d . . . . .
C24_1 C 0.17621(16) 0.3567(2) 0.01635(13) 0.0213(7) Uani 1 1 d . . . . .
H24_1 H 0.141404 0.392413 0.014326 0.026 Uiso 1 1 calc R U . . .
C25_1 C 0.22808(17) 0.4044(2) 0.04312(14) 0.0270(8) Uani 1 1 d . . . . .
H25A_1 H 0.262969 0.371128 0.044745 0.041 Uiso 1 1 calc R U . . .
H25B_1 H 0.221878 0.417519 0.076451 0.041 Uiso 1 1 calc R U . . .
H25C_1 H 0.232584 0.455250 0.025299 0.041 Uiso 1 1 calc R U . . .
C26_1 C 0.18498(18) 0.3369(2) -0.03605(13) 0.0273(8) Uani 1 1 d . . . . .
H26A_1 H 0.153954 0.300859 -0.051605 0.041 Uiso 1 1 calc R U . . .
H26B_1 H 0.222173 0.309522 -0.035151 0.041 Uiso 1 1 calc R U . . .
H26C_1 H 0.184414 0.387768 -0.054941 0.041 Uiso 1 1 calc R U . . .
C27_1 C 0.05885(15) 0.1866(2) 0.12065(13) 0.0205(7) Uani 1 1 d . . . . .
H27_1 H 0.053434 0.240434 0.136489 0.025 Uiso 1 1 calc R U . . .
C28_1 C 0.07001(17) 0.1227(2) 0.16173(14) 0.0273(8) Uani 1 1 d . . . . .
H28A_1 H 0.069064 0.067818 0.147342 0.041 Uiso 1 1 calc R U . . .
H28B_1 H 0.040193 0.127043 0.182468 0.041 Uiso 1 1 calc R U . . .
H28C_1 H 0.107917 0.132439 0.181667 0.041 Uiso 1 1 calc R U . . .
C29_1 C 0.00188(16) 0.1666(2) 0.08643(14) 0.0251(8) Uani 1 1 d . . . . .
H29A_1 H -0.008903 0.212566 0.063965 0.038 Uiso 1 1 calc R U . . .
H29B_1 H -0.028520 0.157414 0.106102 0.038 Uiso 1 1 calc R U . . .
H29C_1 H 0.006845 0.117233 0.067467 0.038 Uiso 1 1 calc R U . . .
C30_1 C 0.13258(15) 0.3939(2) 0.18514(12) 0.0197(7) Uani 1 1 d . . . . .
H30_1 H 0.128319 0.441386 0.207093 0.024 Uiso 1 1 calc R U . . .
C31_1 C 0.19526(15) 0.3882(2) 0.18006(12) 0.0219(7) Uani 1 1 d . . . . .
C32_1 C 0.22042(16) 0.3157(2) 0.16746(13) 0.0259(8) Uani 1 1 d . . . . .
H32_1 H 0.197966 0.267152 0.162647 0.031 Uiso 1 1 calc R U . . .
C33_1 C 0.27809(17) 0.3137(3) 0.16188(15) 0.0335(9) Uani 1 1 d . . . . .
H33_1 H 0.295098 0.263700 0.154160 0.040 Uiso 1 1 calc R U . . .
C34_1 C 0.31104(17) 0.3855(3) 0.16763(15) 0.0380(11) Uani 1 1 d . . . . .
H34_1 H 0.350374 0.384646 0.163721 0.046 Uiso 1 1 calc R U . . .
C35_1 C 0.28560(18) 0.4579(3) 0.17910(15) 0.0355(10) Uani 1 1 d . . . . .
H35_1 H 0.307496 0.507019 0.182584 0.043 Uiso 1 1 calc R U . . .
C36_1 C 0.22861(17) 0.4592(3) 0.18550(14) 0.0298(8) Uani 1 1 d . . . . .
H36_1 H 0.211915 0.509132 0.193729 0.036 Uiso 1 1 calc R U . . .
C37_1 C 0.24128(16) 0.2283(2) 0.30126(13) 0.0222(7) Uani 1 1 d . . . . .
C38_1 C 0.22260(17) 0.1624(2) 0.26251(14) 0.0271(8) Uani 1 1 d . . . . .
H38A_1 H 0.222375 0.185373 0.229727 0.041 Uiso 1 1 calc R U . . .
H38B_1 H 0.183825 0.143165 0.265259 0.041 Uiso 1 1 calc R U . . .
H38C_1 H 0.249642 0.116360 0.267727 0.041 Uiso 1 1 calc R U . . .
C39_1 C 0.30158(16) 0.2580(2) 0.29676(16) 0.0312(9) Uani 1 1 d . . . . .
H39A_1 H 0.328098 0.211375 0.299800 0.047 Uiso 1 1 calc R U . . .
H39B_1 H 0.314693 0.297674 0.322858 0.047 Uiso 1 1 calc R U . . .
H39C_1 H 0.300715 0.284178 0.264729 0.047 Uiso 1 1 calc R U . . .
C40_1 C 0.2402(2) 0.1913(2) 0.35186(15) 0.0343(9) Uani 1 1 d . . . . .
H40A_1 H 0.200692 0.174866 0.354317 0.051 Uiso 1 1 calc R U . . .
H40B_1 H 0.253658 0.231931 0.377244 0.051 Uiso 1 1 calc R U . . .
H40C_1 H 0.265405 0.143208 0.356455 0.051 Uiso 1 1 calc R U . . .
C41_1 C 0.19293(15) 0.3617(2) 0.31719(13) 0.0193(7) Uani 1 1 d . . . . .
C42_1 C 0.23616(15) 0.3959(2) 0.35810(13) 0.0201(7) Uani 1 1 d . . . . .
C43_1 C 0.28066(16) 0.4443(2) 0.34603(14) 0.0241(7) Uani 1 1 d . . . . .
H43_1 H 0.283411 0.454144 0.312624 0.029 Uiso 1 1 calc R U . . .
C44_1 C 0.32113(16) 0.4783(2) 0.38347(15) 0.0274(8) Uani 1 1 d . . . . .
H44_1 H 0.351772 0.510616 0.375446 0.033 Uiso 1 1 calc R U . . .
C45_1 C 0.31673(17) 0.4649(2) 0.43221(15) 0.0286(8) Uani 1 1 d . . . . .
H45_1 H 0.343996 0.488798 0.457480 0.034 Uiso 1 1 calc R U . . .
C46_1 C 0.27266(16) 0.4168(2) 0.44416(14) 0.0269(8) Uani 1 1 d . . . . .
H46_1 H 0.269708 0.407400 0.477572 0.032 Uiso 1 1 calc R U . . .
C47_1 C 0.23272(16) 0.3822(2) 0.40697(14) 0.0243(7) Uani 1 1 d . . . . .
H47_1 H 0.202707 0.348850 0.415212 0.029 Uiso 1 1 calc R U . . .
C48_1 C 0.10998(15) 0.4626(2) 0.31769(13) 0.0222(7) Uani 1 1 d . . . . .
C49_1 C 0.14269(17) 0.5419(2) 0.31124(16) 0.0292(8) Uani 1 1 d . . . . .
H49A_1 H 0.147708 0.547379 0.276893 0.044 Uiso 1 1 calc R U . . .
H49B_1 H 0.180550 0.540394 0.332317 0.044 Uiso 1 1 calc R U . . .
H49C_1 H 0.120725 0.588769 0.320392 0.044 Uiso 1 1 calc R U . . .
C50_1 C 0.10091(18) 0.4534(3) 0.37094(15) 0.0341(9) Uani 1 1 d . . . . .
H50A_1 H 0.072138 0.493246 0.377793 0.051 Uiso 1 1 calc R U . . .
H50B_1 H 0.137418 0.463293 0.392982 0.051 Uiso 1 1 calc R U . . .
H50C_1 H 0.087369 0.397935 0.376172 0.051 Uiso 1 1 calc R U . . .
C51_1 C 0.05118(16) 0.4644(3) 0.28515(14) 0.0288(8) Uani 1 1 d . . . . .
H51A_1 H 0.056055 0.468828 0.250717 0.043 Uiso 1 1 calc R U . . .
H51B_1 H 0.029286 0.511550 0.293917 0.043 Uiso 1 1 calc R U . . .
H51C_1 H 0.030277 0.413878 0.289817 0.043 Uiso 1 1 calc R U . . .
Ga1_2 Ga 0.62514(2) 0.40723(2) 0.39189(2) 0.01671(9) Uani 1 1 d . . . . .
Cl1_2 Cl 0.66438(4) 0.52254(5) 0.42630(3) 0.02346(17) Uani 1 1 d . . . . .
Si1_2 Si 0.61024(4) 0.29397(6) 0.24402(3) 0.0215(2) Uani 1 1 d . . . . .
O1_2 O 0.62160(11) 0.31877(15) 0.30390(9) 0.0228(5) Uani 1 1 d . . . . .
N1_2 N 0.54332(12) 0.42143(17) 0.39323(10) 0.0183(6) Uani 1 1 d . . . . .
C1_2 C 0.46530(16) 0.4432(2) 0.44078(14) 0.0252(8) Uani 1 1 d . . . . .
H1A_2 H 0.460371 0.501002 0.431486 0.038 Uiso 1 1 calc R U . . .
H1B_2 H 0.458928 0.436185 0.474676 0.038 Uiso 1 1 calc R U . . .
H1C_2 H 0.437410 0.410025 0.418817 0.038 Uiso 1 1 calc R U . . .
N2_2 N 0.63974(12) 0.32991(17) 0.44619(10) 0.0184(6) Uani 1 1 d . . . . .
C2_2 C 0.52553(14) 0.4163(2) 0.43670(12) 0.0192(7) Uani 1 1 d . . . . .
N3_2 N 0.62226(13) 0.39172(18) 0.21047(11) 0.0228(6) Uani 1 1 d . . . . .
C3_2 C 0.55894(15) 0.3835(2) 0.47862(12) 0.0205(7) Uani 1 1 d . . . . .
H3_2 H 0.545422 0.393782 0.508569 0.025 Uiso 1 1 calc R U . . .
N4_2 N 0.68351(13) 0.29368(17) 0.22383(11) 0.0201(6) Uani 1 1 d . . . . .
C4_2 C 0.60952(15) 0.3377(2) 0.48259(12) 0.0197(7) Uani 1 1 d . . . . .
C5_2 C 0.62894(18) 0.2954(3) 0.53092(14) 0.0295(8) Uani 1 1 d . . . . .
H5A_2 H 0.595347 0.273261 0.543192 0.044 Uiso 1 1 calc R U . . .
H5B_2 H 0.648856 0.334701 0.554663 0.044 Uiso 1 1 calc R U . . .
H5C_2 H 0.655264 0.250616 0.526370 0.044 Uiso 1 1 calc R U . . .
C6_2 C 0.50100(14) 0.4464(2) 0.35124(12) 0.0197(7) Uani 1 1 d . . . . .
C7_2 C 0.49090(15) 0.5297(2) 0.34105(13) 0.0212(7) Uani 1 1 d . . . . .
C8_2 C 0.44734(16) 0.5513(2) 0.30248(14) 0.0260(8) Uani 1 1 d . . . . .
H8_2 H 0.440007 0.607382 0.294861 0.031 Uiso 1 1 calc R U . . .
C9_2 C 0.41461(17) 0.4913(3) 0.27514(14) 0.0307(8) Uani 1 1 d . . . . .
H9_2 H 0.384001 0.506644 0.249843 0.037 Uiso 1 1 calc R U . . .
C10_2 C 0.42626(16) 0.4097(3) 0.28447(14) 0.0278(8) Uani 1 1 d . . . . .
H10_2 H 0.403927 0.369342 0.265108 0.033 Uiso 1 1 calc R U . . .
C11_2 C 0.47053(15) 0.3851(2) 0.32208(13) 0.0219(7) Uani 1 1 d . . . . .
C12_2 C 0.52577(16) 0.5974(2) 0.37010(13) 0.0229(7) Uani 1 1 d . . . . .
H12_2 H 0.548269 0.572861 0.400529 0.027 Uiso 1 1 calc R U . . .
C13_2 C 0.56826(18) 0.6338(2) 0.33978(15) 0.0307(8) Uani 1 1 d . . . . .
H13A_2 H 0.593701 0.590494 0.331287 0.046 Uiso 1 1 calc R U . . .
H13B_2 H 0.591367 0.676169 0.358949 0.046 Uiso 1 1 calc R U . . .
H13C_2 H 0.546956 0.657905 0.309665 0.046 Uiso 1 1 calc R U . . .
C14_2 C 0.48657(19) 0.6647(3) 0.38534(15) 0.0339(9) Uani 1 1 d . . . . .
H14A_2 H 0.470213 0.696974 0.356466 0.051 Uiso 1 1 calc R U . . .
H14B_2 H 0.509180 0.700516 0.409741 0.051 Uiso 1 1 calc R U . . .
H14C_2 H 0.455336 0.639474 0.399531 0.051 Uiso 1 1 calc R U . . .
C15_2 C 0.48526(15) 0.2945(2) 0.33029(14) 0.0235(7) Uani 1 1 d . . . . .
H15_2 H 0.528067 0.290400 0.339701 0.028 Uiso 1 1 calc R U . . .
C16_2 C 0.46785(18) 0.2432(3) 0.28369(15) 0.0312(9) Uani 1 1 d . . . . .
H16A_2 H 0.425772 0.238805 0.276333 0.047 Uiso 1 1 calc R U . . .
H16B_2 H 0.484715 0.188436 0.288797 0.047 Uiso 1 1 calc R U . . .
H16C_2 H 0.481958 0.269693 0.256157 0.047 Uiso 1 1 calc R U . . .
C17_2 C 0.45865(17) 0.2570(2) 0.37217(14) 0.0295(8) Uani 1 1 d . . . . .
H17A_2 H 0.416969 0.266598 0.366246 0.044 Uiso 1 1 calc R U . . .
H17B_2 H 0.475830 0.282320 0.403326 0.044 Uiso 1 1 calc R U . . .
H17C_2 H 0.466143 0.197934 0.373699 0.044 Uiso 1 1 calc R U . . .
C18_2 C 0.68506(15) 0.2691(2) 0.44979(13) 0.0212(7) Uani 1 1 d . . . . .
C19_2 C 0.67070(17) 0.1920(2) 0.42839(14) 0.0250(8) Uani 1 1 d . . . . .
C20_2 C 0.71460(18) 0.1344(2) 0.43008(15) 0.0316(9) Uani 1 1 d . . . . .
H20_2 H 0.706122 0.082014 0.415763 0.038 Uiso 1 1 calc R U . . .
C21_2 C 0.77059(18) 0.1523(3) 0.45237(16) 0.0350(9) Uani 1 1 d . . . . .
H21_2 H 0.800147 0.112539 0.452769 0.042 Uiso 1 1 calc R U . . .
C22_2 C 0.78325(18) 0.2277(3) 0.47391(16) 0.0318(9) Uani 1 1 d . . . . .
H22_2 H 0.821541 0.238956 0.489530 0.038 Uiso 1 1 calc R U . . .
C23_2 C 0.74112(16) 0.2877(2) 0.47326(13) 0.0232(7) Uani 1 1 d . . . . .
C24_2 C 0.60895(18) 0.1698(2) 0.40623(15) 0.0293(8) Uani 1 1 d . . . . .
H24_2 H 0.587502 0.222130 0.397799 0.035 Uiso 1 1 calc R U . . .
C25_2 C 0.6044(2) 0.1193(3) 0.35902(17) 0.0402(10) Uani 1 1 d . . . . .
H25A_2 H 0.563734 0.112358 0.344581 0.060 Uiso 1 1 calc R U . . .
H25B_2 H 0.621998 0.065443 0.366665 0.060 Uiso 1 1 calc R U . . .
H25C_2 H 0.624548 0.147671 0.335640 0.060 Uiso 1 1 calc R U . . .
C26_2 C 0.5800(2) 0.1252(3) 0.44426(18) 0.0431(11) Uani 1 1 d . . . . .
H26A_2 H 0.540506 0.110385 0.429555 0.065 Uiso 1 1 calc R U . . .
H26B_2 H 0.579050 0.161178 0.472508 0.065 Uiso 1 1 calc R U . . .
H26C_2 H 0.601768 0.075551 0.455090 0.065 Uiso 1 1 calc R U . . .
C27_2 C 0.75709(16) 0.3700(2) 0.49795(14) 0.0257(8) Uani 1 1 d . . . . .
H27_2 H 0.720887 0.402534 0.496826 0.031 Uiso 1 1 calc R U . . .
C28_2 C 0.7844(2) 0.3594(3) 0.55175(16) 0.0385(10) Uani 1 1 d . . . . .
H28A_2 H 0.822406 0.333794 0.553668 0.058 Uiso 1 1 calc R U . . .
H28B_2 H 0.759736 0.324538 0.568285 0.058 Uiso 1 1 calc R U . . .
H28C_2 H 0.788738 0.413056 0.567796 0.058 Uiso 1 1 calc R U . . .
C29_2 C 0.79743(17) 0.4180(3) 0.47040(16) 0.0331(9) Uani 1 1 d . . . . .
H29A_2 H 0.778335 0.427653 0.436574 0.050 Uiso 1 1 calc R U . . .
H29B_2 H 0.832833 0.386560 0.470190 0.050 Uiso 1 1 calc R U . . .
H29C_2 H 0.806984 0.470637 0.486788 0.050 Uiso 1 1 calc R U . . .
C30_2 C 0.65010(15) 0.3897(2) 0.32710(13) 0.0223(7) Uani 1 1 d . . . . .
H30_2 H 0.636427 0.437897 0.306031 0.027 Uiso 1 1 calc R U . . .
C31_2 C 0.71528(16) 0.3868(2) 0.33168(13) 0.0256(8) Uani 1 1 d . . . . .
C32_2 C 0.74689(18) 0.3183(3) 0.34914(14) 0.0321(9) Uani 1 1 d . . . . .
H32_2 H 0.727615 0.271064 0.358231 0.039 Uiso 1 1 calc R U . . .
C33_2 C 0.80696(19) 0.3181(4) 0.35346(17) 0.0455(12) Uani 1 1 d . . . . .
H33_2 H 0.828344 0.271075 0.365741 0.055 Uiso 1 1 calc R U . . .
C34_2 C 0.83536(19) 0.3868(4) 0.33981(18) 0.0506(14) Uani 1 1 d . . . . .
H34_2 H 0.876144 0.386654 0.342608 0.061 Uiso 1 1 calc R U . . .
C35_2 C 0.8044(2) 0.4544(3) 0.32235(17) 0.0460(13) Uani 1 1 d . . . . .
H35_2 H 0.823740 0.501288 0.312896 0.055 Uiso 1 1 calc R U . . .
C36_2 C 0.74434(19) 0.4549(3) 0.31832(15) 0.0341(9) Uani 1 1 d . . . . .
H36_2 H 0.723241 0.502297 0.306294 0.041 Uiso 1 1 calc R U . . .
C37_2 C 0.72273(16) 0.2257(2) 0.21577(14) 0.0238(7) Uani 1 1 d . . . . .
C38_2 C 0.71680(18) 0.1616(2) 0.25501(15) 0.0299(8) Uani 1 1 d . . . . .
H38A_2 H 0.676206 0.146174 0.252702 0.045 Uiso 1 1 calc R U . . .
H38B_2 H 0.730844 0.184497 0.287586 0.045 Uiso 1 1 calc R U . . .
H38C_2 H 0.739565 0.113122 0.249855 0.045 Uiso 1 1 calc R U . . .
C39_2 C 0.78477(17) 0.2545(2) 0.22187(16) 0.0305(9) Uani 1 1 d . . . . .
H39A_2 H 0.810412 0.207045 0.223184 0.046 Uiso 1 1 calc R U . . .
H39B_2 H 0.794186 0.285942 0.252367 0.046 Uiso 1 1 calc R U . . .
H39C_2 H 0.789807 0.289284 0.193988 0.046 Uiso 1 1 calc R U . . .
C40_2 C 0.7037(2) 0.1867(3) 0.16568(15) 0.0349(9) Uani 1 1 d . . . . .
H40A_2 H 0.708771 0.225948 0.139940 0.052 Uiso 1 1 calc R U . . .
H40B_2 H 0.663034 0.171066 0.162160 0.052 Uiso 1 1 calc R U . . .
H40C_2 H 0.727109 0.137894 0.162697 0.052 Uiso 1 1 calc R U . . .
C41_2 C 0.66976(15) 0.3607(2) 0.19640(13) 0.0197(7) Uani 1 1 d . . . . .
C42_2 C 0.69989(15) 0.3920(2) 0.15678(13) 0.0210(7) Uani 1 1 d . . . . .
C43_2 C 0.74919(15) 0.4406(2) 0.16895(14) 0.0230(7) Uani 1 1 d . . . . .
H43_2 H 0.762779 0.454448 0.202258 0.028 Uiso 1 1 calc R U . . .
C44_2 C 0.77815(17) 0.4686(2) 0.13257(15) 0.0267(8) Uani 1 1 d . . . . .
H44_2 H 0.811785 0.501124 0.141022 0.032 Uiso 1 1 calc R U . . .
C45_2 C 0.75828(18) 0.4493(2) 0.08378(15) 0.0294(8) Uani 1 1 d . . . . .
H45_2 H 0.778160 0.468931 0.058899 0.035 Uiso 1 1 calc R U . . .
C46_2 C 0.70964(18) 0.4015(2) 0.07140(14) 0.0296(8) Uani 1 1 d . . . . .
H46_2 H 0.696098 0.388026 0.038028 0.036 Uiso 1 1 calc R U . . .
C47_2 C 0.68052(16) 0.3732(2) 0.10796(14) 0.0252(8) Uani 1 1 d . . . . .
H47_2 H 0.646921 0.340671 0.099308 0.030 Uiso 1 1 calc R U . . .
C48_2 C 0.58663(17) 0.4621(2) 0.19068(14) 0.0262(8) Uani 1 1 d . . . . .
C49_2 C 0.6218(2) 0.5402(3) 0.1964(2) 0.0512(14) Uani 1 1 d . . . . .
H49A_2 H 0.651745 0.537440 0.175771 0.077 Uiso 1 1 calc R U . . .
H49B_2 H 0.639828 0.546673 0.230849 0.077 Uiso 1 1 calc R U . . .
H49C_2 H 0.596533 0.587043 0.186454 0.077 Uiso 1 1 calc R U . . .
C50_2 C 0.5587(2) 0.4501(4) 0.13709(17) 0.0531(14) Uani 1 1 d . . . . .
H50A_2 H 0.588065 0.455075 0.115986 0.080 Uiso 1 1 calc R U . . .
H50B_2 H 0.528951 0.491891 0.127955 0.080 Uiso 1 1 calc R U . . .
H50C_2 H 0.541074 0.395634 0.132989 0.080 Uiso 1 1 calc R U . . .
C51_2 C 0.53849(19) 0.4680(3) 0.22145(17) 0.0393(10) Uani 1 1 d . . . . .
H51A_2 H 0.515005 0.516605 0.211629 0.059 Uiso 1 1 calc R U . . .
H51B_2 H 0.555389 0.472125 0.256256 0.059 Uiso 1 1 calc R U . . .
H51C_2 H 0.514228 0.418983 0.216172 0.059 Uiso 1 1 calc R U . . .
C1_3 C 0.0535(2) 0.0286(3) -0.00703(18) 0.0411(11) Uani 1 1 d . . . . .
H1_3 H 0.090177 0.048197 -0.011768 0.049 Uiso 1 1 calc R U . . .
C2_3 C 0.0041(2) 0.0559(3) -0.03696(17) 0.0403(10) Uani 1 1 d . . . . .
H2_3 H 0.006884 0.094233 -0.062334 0.048 Uiso 1 1 calc R U . . .
C3_3 C -0.04941(19) 0.0275(3) -0.02995(17) 0.0392(10) Uani 1 1 d . . . . .
H3_3 H -0.083309 0.046437 -0.050461 0.047 Uiso 1 1 calc R U . . .
C1_4 C 0.3644(3) 0.2322(4) 0.4706(2) 0.0598(15) Uani 1 1 d . . . . .
H1_4 H 0.352381 0.273442 0.446916 0.072 Uiso 1 1 calc R U . . .
C2_4 C 0.3744(3) 0.1540(4) 0.4553(2) 0.0640(16) Uani 1 1 d . . . . .
H2_4 H 0.368802 0.141052 0.421320 0.077 Uiso 1 1 calc R U . . .
C3_4 C 0.3926(3) 0.0953(4) 0.4899(2) 0.0707(18) Uani 1 1 d . . . . .
H3_4 H 0.400580 0.041451 0.479821 0.085 Uiso 1 1 calc R U . . .
C4_4 C 0.3994(4) 0.1142(4) 0.5398(3) 0.080(2) Uani 1 1 d . . . . .
H4_4 H 0.412399 0.073534 0.563670 0.096 Uiso 1 1 calc R U . . .
C5_4 C 0.3873(3) 0.1923(4) 0.5543(2) 0.0693(18) Uani 1 1 d . . . . .
H5_4 H 0.389919 0.204819 0.588182 0.083 Uiso 1 1 calc R U . . .
C6_4 C 0.3715(2) 0.2515(3) 0.5196(2) 0.0589(15) Uani 1 1 d . . . . .
H6_4 H 0.365450 0.306036 0.529447 0.071 Uiso 1 1 calc R U . . .

loop_
_atom_site_aniso_label
_atom_site_aniso_U_11
_atom_site_aniso_U_22
_atom_site_aniso_U_33
_atom_site_aniso_U_23
_atom_site_aniso_U_13
_atom_site_aniso_U_12
Ga1_1 0.0184(2) 0.01471(19) 0.0177(2) 0.00047(15) 0.00586(15) 0.00014(16)
Cl1_1 0.0269(4) 0.0187(4) 0.0253(4) 0.0024(3) 0.0111(3) -0.0026(3)
Si1_1 0.0189(4) 0.0206(4) 0.0197(4) 0.0016(3) 0.0047(3) -0.0023(4)
O1_1 0.0220(12) 0.0200(12) 0.0206(12) 0.0023(9) 0.0049(9) -0.0018(10)
N1_1 0.0210(14) 0.0153(13) 0.0205(14) -0.0010(11) 0.0068(11) 0.0025(11)
C1_1 0.0235(18) 0.0241(18) 0.0230(17) 0.0010(14) 0.0047(14) 0.0056(15)
N2_1 0.0179(14) 0.0163(13) 0.0193(14) 0.0003(11) 0.0056(11) 0.0003(11)
C2_1 0.0213(17) 0.0153(15) 0.0222(17) 0.0036(13) 0.0064(13) 0.0035(13)
N3_1 0.0188(14) 0.0155(13) 0.0238(15) 0.0001(11) 0.0042(11) 0.0013(11)
C3_1 0.0201(16) 0.0184(16) 0.0180(16) 0.0014(12) 0.0035(13) 0.0022(13)
N4_1 0.0180(14) 0.0203(14) 0.0228(15) -0.0007(11) 0.0035(11) 0.0001(11)
C4_1 0.0231(17) 0.0147(15) 0.0176(16) 0.0010(12) 0.0060(13) -0.0005(13)
C5_1 0.0266(18) 0.0223(17) 0.0205(17) -0.0037(14) 0.0034(14) 0.0033(15)
C6_1 0.0192(16) 0.0217(17) 0.0185(16) -0.0019(13) 0.0043(13) 0.0045(14)
C7_1 0.0142(15) 0.0224(17) 0.0200(16) -0.0003(13) 0.0024(12) 0.0009(13)
C8_1 0.0198(17) 0.0256(18) 0.0245(18) 0.0004(14) 0.0077(14) 0.0009(14)
C9_1 0.0207(17) 0.0311(19) 0.0208(17) -0.0037(14) 0.0082(14) 0.0039(15)
C10_1 0.0263(18) 0.0207(17) 0.0243(18) -0.0033(14) 0.0058(14) 0.0037(14)
C11_1 0.0239(17) 0.0197(16) 0.0203(17) 0.0002(13) 0.0056(14) 0.0013(14)
C12_1 0.0190(17) 0.0210(17) 0.0255(18) -0.0001(14) 0.0082(14) -0.0017(14)
C13_1 0.0248(19) 0.0272(19) 0.029(2) 0.0040(15) 0.0051(15) -0.0017(15)
C14_1 0.027(2) 0.0278(19) 0.030(2) -0.0026(15) 0.0028(15) -0.0024(16)
C15_1 0.035(2) 0.0163(16) 0.0229(17) -0.0006(13) 0.0126(15) 0.0027(15)
C16_1 0.057(3) 0.0206(18) 0.029(2) 0.0021(15) 0.0185(19) 0.0089(18)
C17_1 0.038(2) 0.028(2) 0.032(2) -0.0032(16) 0.0104(17) -0.0078(17)
C18_1 0.0218(17) 0.0175(16) 0.0195(16) -0.0014(13) 0.0034(13) 0.0017(13)
C19_1 0.0226(17) 0.0177(16) 0.0197(16) -0.0013(13) 0.0058(13) 0.0021(14)
C20_1 0.0233(18) 0.0230(18) 0.0292(19) 0.0005(14) 0.0111(15) 0.0033(15)
C21_1 0.0262(19) 0.0209(18) 0.034(2) -0.0009(15) 0.0076(15) 0.0072(15)
C22_1 0.0265(18) 0.0153(16) 0.0288(19) 0.0018(13) 0.0061(15) 0.0003(14)
C23_1 0.0202(16) 0.0178(16) 0.0224(17) -0.0010(13) 0.0049(13) -0.0007(13)
C24_1 0.0246(18) 0.0193(16) 0.0222(17) 0.0012(13) 0.0101(14) 0.0009(14)
C25_1 0.0281(19) 0.0260(19) 0.0281(19) 0.0023(15) 0.0079(15) -0.0014(16)
C26_1 0.033(2) 0.0270(19) 0.0246(19) 0.0004(15) 0.0134(16) -0.0002(16)
C27_1 0.0223(17) 0.0152(15) 0.0246(17) 0.0023(13) 0.0062(14) -0.0009(13)
C28_1 0.0282(19) 0.0242(18) 0.030(2) 0.0066(15) 0.0076(16) -0.0001(15)
C29_1 0.0251(18) 0.0231(18) 0.0278(19) -0.0009(14) 0.0067(15) -0.0038(15)
C30_1 0.0208(17) 0.0208(17) 0.0178(16) 0.0014(13) 0.0041(13) -0.0014(13)
C31_1 0.0175(16) 0.0300(19) 0.0176(16) 0.0009(14) 0.0017(13) -0.0019(14)
C32_1 0.0224(18) 0.031(2) 0.0245(18) 0.0025(15) 0.0037(14) -0.0009(15)
C33_1 0.026(2) 0.047(2) 0.028(2) 0.0031(18) 0.0054(16) 0.0068(18)
C34_1 0.0156(18) 0.069(3) 0.029(2) 0.005(2) 0.0030(15) -0.0073(19)
C35_1 0.026(2) 0.051(3) 0.028(2) 0.0001(18) 0.0015(16) -0.0161(19)
C36_1 0.030(2) 0.034(2) 0.0258(19) -0.0022(16) 0.0043(16) -0.0101(17)
C37_1 0.0233(18) 0.0172(16) 0.0265(18) 0.0011(13) 0.0052(14) 0.0026(14)
C38_1 0.029(2) 0.0178(17) 0.034(2) -0.0012(15) 0.0034(16) 0.0030(15)
C39_1 0.0210(18) 0.027(2) 0.045(2) -0.0056(17) 0.0061(16) 0.0039(16)
C40_1 0.051(3) 0.0232(19) 0.029(2) 0.0046(16) 0.0085(18) 0.0111(18)
C41_1 0.0176(16) 0.0178(16) 0.0229(17) 0.0027(13) 0.0049(13) -0.0018(13)
C42_1 0.0178(16) 0.0146(15) 0.0282(18) -0.0016(13) 0.0048(13) 0.0037(13)
C43_1 0.0220(18) 0.0206(17) 0.0293(19) 0.0026(14) 0.0036(14) 0.0000(14)
C44_1 0.0189(17) 0.0213(18) 0.040(2) -0.0012(15) -0.0001(15) -0.0013(14)
C45_1 0.0244(19) 0.0239(19) 0.035(2) -0.0060(15) -0.0036(15) 0.0047(15)
C46_1 0.0265(19) 0.0280(19) 0.0257(19) -0.0008(15) 0.0026(15) 0.0063(16)
C47_1 0.0228(18) 0.0202(17) 0.0291(19) -0.0019(14) 0.0024(14) 0.0026(14)
C48_1 0.0214(17) 0.0222(17) 0.0232(18) -0.0015(14) 0.0042(14) 0.0036(14)
C49_1 0.0256(19) 0.0188(18) 0.043(2) -0.0020(16) 0.0041(16) 0.0029(15)
C50_1 0.032(2) 0.044(2) 0.028(2) -0.0002(17) 0.0102(17) 0.0123(19)
C51_1 0.0209(18) 0.034(2) 0.031(2) -0.0031(16) 0.0036(15) 0.0064(16)
Ga1_2 0.0168(2) 0.0168(2) 0.0170(2) -0.00107(15) 0.00426(15) 0.00009(16)
Cl1_2 0.0227(4) 0.0190(4) 0.0271(4) -0.0010(3) -0.0001(3) -0.0032(3)
Si1_2 0.0213(5) 0.0233(5) 0.0210(5) -0.0025(4) 0.0069(4) -0.0023(4)
O1_2 0.0222(12) 0.0236(13) 0.0237(13) -0.0016(10) 0.0072(10) -0.0031(10)
N1_2 0.0188(14) 0.0170(13) 0.0191(14) 0.0001(11) 0.0031(11) 0.0000(11)
C1_2 0.0212(18) 0.0298(19) 0.0263(18) 0.0008(15) 0.0086(14) 0.0073(15)
N2_2 0.0186(14) 0.0165(13) 0.0208(14) -0.0006(11) 0.0059(11) 0.0036(11)
C2_2 0.0176(16) 0.0185(16) 0.0224(17) -0.0028(13) 0.0065(13) 0.0018(13)
N3_2 0.0250(15) 0.0190(14) 0.0263(15) -0.0008(12) 0.0096(12) 0.0018(12)
C3_2 0.0217(17) 0.0219(17) 0.0190(16) -0.0004(13) 0.0068(13) 0.0045(14)
N4_2 0.0211(14) 0.0168(14) 0.0240(15) -0.0011(11) 0.0087(12) 0.0017(12)
C4_2 0.0252(18) 0.0162(16) 0.0184(16) 0.0003(12) 0.0053(13) 0.0012(13)
C5_2 0.032(2) 0.035(2) 0.0242(19) 0.0081(16) 0.0106(16) 0.0109(17)
C6_2 0.0131(15) 0.0276(18) 0.0185(16) -0.0001(13) 0.0025(12) 0.0032(13)
C7_2 0.0190(16) 0.0265(18) 0.0190(16) -0.0005(13) 0.0060(13) 0.0039(14)
C8_2 0.0226(18) 0.0291(19) 0.0259(19) 0.0029(15) 0.0034(14) 0.0047(15)
C9_2 0.0243(19) 0.039(2) 0.028(2) 0.0020(16) 0.0001(15) 0.0057(17)
C10_2 0.0228(18) 0.036(2) 0.0230(18) -0.0038(16) 0.0000(14) -0.0046(16)
C11_2 0.0193(17) 0.0251(18) 0.0226(17) -0.0025(14) 0.0071(13) -0.0023(14)
C12_2 0.0263(18) 0.0190(17) 0.0229(17) -0.0001(13) 0.0025(14) 0.0053(14)
C13_2 0.033(2) 0.029(2) 0.030(2) 0.0027(16) 0.0065(16) -0.0027(17)
C14_2 0.038(2) 0.029(2) 0.033(2) -0.0046(17) 0.0023(17) 0.0116(18)
C15_2 0.0178(16) 0.0229(18) 0.0297(19) -0.0034(14) 0.0035(14) -0.0034(14)
C16_2 0.031(2) 0.030(2) 0.034(2) -0.0067(16) 0.0097(17) -0.0072(17)
C17_2 0.029(2) 0.028(2) 0.030(2) -0.0017(16) 0.0021(16) -0.0067(16)
C18_2 0.0226(17) 0.0195(16) 0.0235(17) 0.0029(13) 0.0097(14) 0.0060(14)
C19_2 0.0275(19) 0.0189(17) 0.0307(19) 0.0005(14) 0.0111(15) 0.0018(15)
C20_2 0.038(2) 0.0217(18) 0.039(2) -0.0013(16) 0.0167(18) 0.0093(17)
C21_2 0.030(2) 0.031(2) 0.047(3) 0.0042(18) 0.0154(18) 0.0176(18)
C22_2 0.0246(19) 0.032(2) 0.041(2) 0.0045(17) 0.0102(17) 0.0083(17)
C23_2 0.0218(17) 0.0235(18) 0.0258(18) 0.0027(14) 0.0079(14) 0.0050(14)
C24_2 0.031(2) 0.0183(17) 0.039(2) -0.0023(15) 0.0094(17) -0.0013(15)
C25_2 0.050(3) 0.030(2) 0.042(2) -0.0092(18) 0.011(2) -0.005(2)
C26_2 0.042(3) 0.040(3) 0.051(3) -0.003(2) 0.017(2) -0.012(2)
C27_2 0.0201(17) 0.0266(19) 0.0299(19) 0.0022(15) 0.0028(14) 0.0015(15)
C28_2 0.037(2) 0.042(2) 0.033(2) 0.0034(19) -0.0031(18) 0.008(2)
C29_2 0.0247(19) 0.031(2) 0.045(2) 0.0021(18) 0.0068(17) -0.0014(17)
C30_2 0.0230(18) 0.0232(17) 0.0217(17) -0.0033(14) 0.0061(14) -0.0024(14)
C31_2 0.0218(18) 0.036(2) 0.0215(17) -0.0082(15) 0.0097(14) -0.0064(16)
C32_2 0.028(2) 0.043(2) 0.028(2) -0.0039(17) 0.0111(16) 0.0001(18)
C33_2 0.028(2) 0.076(4) 0.035(2) -0.008(2) 0.0117(18) 0.010(2)
C34_2 0.020(2) 0.093(4) 0.041(3) -0.026(3) 0.0109(18) -0.010(2)
C35_2 0.042(3) 0.065(3) 0.037(2) -0.021(2) 0.022(2) -0.030(3)
C36_2 0.035(2) 0.043(2) 0.026(2) -0.0082(17) 0.0115(17) -0.0108(19)
C37_2 0.0271(19) 0.0178(16) 0.0282(19) -0.0009(14) 0.0096(15) 0.0041(14)
C38_2 0.033(2) 0.0214(18) 0.039(2) 0.0045(16) 0.0158(17) 0.0033(16)
C39_2 0.0245(19) 0.0252(19) 0.045(2) 0.0031(17) 0.0139(17) 0.0054(16)
C40_2 0.048(3) 0.025(2) 0.033(2) -0.0076(16) 0.0098(19) 0.0083(18)
C41_2 0.0191(16) 0.0188(16) 0.0224(17) -0.0056(13) 0.0068(13) -0.0023(13)
C42_2 0.0227(17) 0.0153(16) 0.0267(18) 0.0001(13) 0.0087(14) 0.0017(13)
C43_2 0.0213(17) 0.0201(17) 0.0280(19) -0.0011(14) 0.0052(14) -0.0007(14)
C44_2 0.0246(18) 0.0195(17) 0.037(2) 0.0023(15) 0.0073(16) -0.0024(15)
C45_2 0.033(2) 0.0247(19) 0.033(2) 0.0074(16) 0.0130(17) -0.0021(16)
C46_2 0.034(2) 0.032(2) 0.0234(18) -0.0016(15) 0.0074(16) -0.0001(17)
C47_2 0.0254(18) 0.0228(18) 0.0288(19) -0.0020(14) 0.0087(15) -0.0031(15)
C48_2 0.0261(19) 0.0245(18) 0.0283(19) 0.0014(15) 0.0057(15) 0.0051(15)
C49_2 0.035(2) 0.019(2) 0.100(4) 0.008(2) 0.013(3) 0.0063(18)
C50_2 0.052(3) 0.073(4) 0.032(2) -0.005(2) -0.001(2) 0.030(3)
C51_2 0.035(2) 0.045(3) 0.041(2) 0.009(2) 0.0168(19) 0.018(2)
C1_3 0.031(2) 0.047(3) 0.048(3) -0.016(2) 0.015(2) -0.007(2)
C2_3 0.049(3) 0.033(2) 0.042(2) -0.0109(19) 0.016(2) 0.003(2)
C3_3 0.032(2) 0.046(3) 0.040(2) -0.012(2) 0.0065(18) 0.009(2)
C1_4 0.057(3) 0.055(3) 0.068(4) 0.008(3) 0.014(3) 0.012(3)
C2_4 0.081(4) 0.061(4) 0.051(3) 0.002(3) 0.014(3) 0.010(3)
C3_4 0.101(5) 0.043(3) 0.069(4) 0.002(3) 0.015(4) 0.006(3)
C4_4 0.118(6) 0.049(4) 0.068(4) 0.010(3) 0.001(4) -0.010(4)
C5_4 0.086(5) 0.064(4) 0.058(4) -0.013(3) 0.013(3) -0.037(4)
C6_4 0.048(3) 0.042(3) 0.091(5) -0.010(3) 0.023(3) -0.010(2)

_geom_special_details            
; 
 All esds (except the esd in the dihedral angle between two l.s. planes) 
 are estimated using the full covariance matrix.  The cell esds are taken 
 into account individually in the estimation of esds in distances, angles 
 and torsion angles; correlations between esds in cell parameters are only 
 used when they are defined by crystal symmetry.  An approximate (isotropic) 
 treatment of cell esds is used for estimating esds involving l.s. planes. 
;

loop_
_geom_bond_atom_site_label_1
_geom_bond_atom_site_label_2
_geom_bond_distance
_geom_bond_site_symmetry_2
_geom_bond_publ_flag
Ga1_1 N1_1 1.942(3) . ?
Ga1_1 N2_1 1.947(3) . ?
Ga1_1 C30_1 1.997(3) . ?
Ga1_1 Cl1_1 2.2415(9) . ?
Si1_1 O1_1 1.677(2) . ?
Si1_1 N4_1 1.890(3) . ?
Si1_1 N3_1 1.907(3) . ?
Si1_1 C41_1 2.347(4) . ?
O1_1 C30_1 1.437(4) . ?
N1_1 C2_1 1.338(4) . ?
N1_1 C6_1 1.446(4) . ?
C1_1 C2_1 1.510(5) . ?
N2_1 C4_1 1.330(4) . ?
N2_1 C18_1 1.453(4) . ?
C2_1 C3_1 1.393(5) . ?
N3_1 C41_1 1.334(4) . ?
N3_1 C37_1 1.482(4) . ?
C3_1 C4_1 1.403(5) . ?
N4_1 C41_1 1.340(4) . ?
N4_1 C48_1 1.475(4) . ?
C4_1 C5_1 1.512(5) . ?
C6_1 C7_1 1.404(5) . ?
C6_1 C11_1 1.413(5) . ?
C7_1 C8_1 1.397(5) . ?
C7_1 C12_1 1.522(5) . ?
C8_1 C9_1 1.377(5) . ?
C9_1 C10_1 1.378(5) . ?
C10_1 C11_1 1.398(5) . ?
C11_1 C15_1 1.528(5) . ?
C12_1 C13_1 1.525(5) . ?
C12_1 C14_1 1.535(5) . ?
C15_1 C17_1 1.530(6) . ?
C15_1 C16_1 1.536(5) . ?
C18_1 C23_1 1.404(5) . ?
C18_1 C19_1 1.405(5) . ?
C19_1 C20_1 1.396(5) . ?
C19_1 C24_1 1.520(5) . ?
C20_1 C21_1 1.385(5) . ?
C21_1 C22_1 1.389(5) . ?
C22_1 C23_1 1.391(5) . ?
C23_1 C27_1 1.519(5) . ?
C24_1 C26_1 1.531(5) . ?
C24_1 C25_1 1.531(5) . ?
C27_1 C28_1 1.532(5) . ?
C27_1 C29_1 1.541(5) . ?
C30_1 C31_1 1.508(5) . ?
C31_1 C36_1 1.393(5) . ?
C31_1 C32_1 1.395(5) . ?
C32_1 C33_1 1.392(5) . ?
C33_1 C34_1 1.401(6) . ?
C34_1 C35_1 1.386(7) . ?
C35_1 C36_1 1.382(6) . ?
C37_1 C39_1 1.525(5) . ?
C37_1 C40_1 1.528(5) . ?
C37_1 C38_1 1.531(5) . ?
C41_1 C42_1 1.497(5) . ?
C42_1 C47_1 1.384(5) . ?
C42_1 C43_1 1.397(5) . ?
C43_1 C44_1 1.399(5) . ?
C44_1 C45_1 1.385(6) . ?
C45_1 C46_1 1.385(6) . ?
C46_1 C47_1 1.391(5) . ?
C48_1 C51_1 1.520(5) . ?
C48_1 C50_1 1.529(5) . ?
C48_1 C49_1 1.534(5) . ?
Ga1_2 N1_2 1.946(3) . ?
Ga1_2 N2_2 1.948(3) . ?
Ga1_2 C30_2 1.996(3) . ?
Ga1_2 Cl1_2 2.2391(9) . ?
Si1_2 O1_2 1.681(3) . ?
Si1_2 N3_2 1.892(3) . ?
Si1_2 N4_2 1.899(3) . ?
Si1_2 C41_2 2.345(4) . ?
O1_2 C30_2 1.435(4) . ?
N1_2 C2_2 1.339(4) . ?
N1_2 C6_2 1.456(4) . ?
C1_2 C2_2 1.507(5) . ?
N2_2 C4_2 1.332(4) . ?
N2_2 C18_2 1.449(4) . ?
C2_2 C3_2 1.394(5) . ?
N3_2 C41_2 1.343(4) . ?
N3_2 C48_2 1.473(5) . ?
C3_2 C4_2 1.395(5) . ?
N4_2 C41_2 1.340(5) . ?
N4_2 C37_2 1.485(4) . ?
C4_2 C5_2 1.506(5) . ?
C6_2 C7_2 1.402(5) . ?
C6_2 C11_2 1.405(5) . ?
C7_2 C8_2 1.396(5) . ?
C7_2 C12_2 1.524(5) . ?
C8_2 C9_2 1.390(6) . ?
C9_2 C10_2 1.377(6) . ?
C10_2 C11_2 1.402(5) . ?
C11_2 C15_2 1.528(5) . ?
C12_2 C13_2 1.528(5) . ?
C12_2 C14_2 1.539(5) . ?
C15_2 C17_2 1.533(5) . ?
C15_2 C16_2 1.534(5) . ?
C18_2 C23_2 1.403(5) . ?
C18_2 C19_2 1.409(5) . ?
C19_2 C20_2 1.392(5) . ?
C19_2 C24_2 1.524(6) . ?
C20_2 C21_2 1.389(6) . ?
C21_2 C22_2 1.380(6) . ?
C22_2 C23_2 1.393(5) . ?
C23_2 C27_2 1.526(5) . ?
C24_2 C26_2 1.530(6) . ?
C24_2 C25_2 1.533(6) . ?
C27_2 C28_2 1.528(5) . ?
C27_2 C29_2 1.529(5) . ?
C30_2 C31_2 1.519(5) . ?
C31_2 C32_2 1.386(6) . ?
C31_2 C36_2 1.387(6) . ?
C32_2 C33_2 1.399(6) . ?
C33_2 C34_2 1.390(8) . ?
C34_2 C35_2 1.367(8) . ?
C35_2 C36_2 1.399(6) . ?
C37_2 C39_2 1.517(5) . ?
C37_2 C40_2 1.522(5) . ?
C37_2 C38_2 1.530(5) . ?
C41_2 C42_2 1.491(5) . ?
C42_2 C47_2 1.384(5) . ?
C42_2 C43_2 1.400(5) . ?
C43_2 C44_2 1.383(5) . ?
C44_2 C45_2 1.388(6) . ?
C45_2 C46_2 1.381(6) . ?
C46_2 C47_2 1.391(5) . ?
C48_2 C49_2 1.515(6) . ?
C48_2 C51_2 1.529(5) . ?
C48_2 C50_2 1.530(6) . ?
C1_3 C2_3 1.383(7) . ?
C1_3 C3_3 1.388(7) 3 ?
C2_3 C3_3 1.387(7) . ?
C1_4 C6_4 1.372(8) . ?
C1_4 C2_4 1.379(8) . ?
C2_4 C3_4 1.372(8) . ?
C3_4 C4_4 1.397(9) . ?
C4_4 C5_4 1.381(9) . ?
C5_4 C6_4 1.369(9) . ?

loop_
_geom_angle_atom_site_label_1
_geom_angle_atom_site_label_2
_geom_angle_atom_site_label_3
_geom_angle
_geom_angle_site_symmetry_1
_geom_angle_site_symmetry_3
_geom_angle_publ_flag
N1_1 Ga1_1 N2_1 96.91(12) . . ?
N1_1 Ga1_1 C30_1 121.48(13) . . ?
N2_1 Ga1_1 C30_1 120.30(13) . . ?
N1_1 Ga1_1 Cl1_1 101.88(9) . . ?
N2_1 Ga1_1 Cl1_1 103.43(8) . . ?
C30_1 Ga1_1 Cl1_1 109.99(10) . . ?
O1_1 Si1_1 N4_1 104.75(13) . . ?
O1_1 Si1_1 N3_1 106.81(13) . . ?
N4_1 Si1_1 N3_1 68.70(13) . . ?
O1_1 Si1_1 C41_1 114.59(12) . . ?
N4_1 Si1_1 C41_1 34.81(12) . . ?
N3_1 Si1_1 C41_1 34.62(12) . . ?
C30_1 O1_1 Si1_1 128.8(2) . . ?
C2_1 N1_1 C6_1 118.2(3) . . ?
C2_1 N1_1 Ga1_1 116.3(2) . . ?
C6_1 N1_1 Ga1_1 125.4(2) . . ?
C4_1 N2_1 C18_1 119.9(3) . . ?
C4_1 N2_1 Ga1_1 117.8(2) . . ?
C18_1 N2_1 Ga1_1 122.1(2) . . ?
N1_1 C2_1 C3_1 124.1(3) . . ?
N1_1 C2_1 C1_1 118.7(3) . . ?
C3_1 C2_1 C1_1 117.2(3) . . ?
C41_1 N3_1 C37_1 127.9(3) . . ?
C41_1 N3_1 Si1_1 91.1(2) . . ?
C37_1 N3_1 Si1_1 131.9(2) . . ?
C2_1 C3_1 C4_1 127.9(3) . . ?
C41_1 N4_1 C48_1 130.5(3) . . ?
C41_1 N4_1 Si1_1 91.6(2) . . ?
C48_1 N4_1 Si1_1 135.8(2) . . ?
N2_1 C4_1 C3_1 123.7(3) . . ?
N2_1 C4_1 C5_1 119.5(3) . . ?
C3_1 C4_1 C5_1 116.7(3) . . ?
C7_1 C6_1 C11_1 121.4(3) . . ?
C7_1 C6_1 N1_1 117.7(3) . . ?
C11_1 C6_1 N1_1 120.9(3) . . ?
C8_1 C7_1 C6_1 118.1(3) . . ?
C8_1 C7_1 C12_1 119.7(3) . . ?
C6_1 C7_1 C12_1 122.2(3) . . ?
C9_1 C8_1 C7_1 121.0(3) . . ?
C8_1 C9_1 C10_1 120.6(3) . . ?
C9_1 C10_1 C11_1 120.9(3) . . ?
C10_1 C11_1 C6_1 117.9(3) . . ?
C10_1 C11_1 C15_1 119.6(3) . . ?
C6_1 C11_1 C15_1 122.4(3) . . ?
C7_1 C12_1 C13_1 112.0(3) . . ?
C7_1 C12_1 C14_1 111.3(3) . . ?
C13_1 C12_1 C14_1 110.3(3) . . ?
C11_1 C15_1 C17_1 110.1(3) . . ?
C11_1 C15_1 C16_1 112.3(3) . . ?
C17_1 C15_1 C16_1 109.5(3) . . ?
C23_1 C18_1 C19_1 122.0(3) . . ?
C23_1 C18_1 N2_1 118.3(3) . . ?
C19_1 C18_1 N2_1 119.7(3) . . ?
C20_1 C19_1 C18_1 117.8(3) . . ?
C20_1 C19_1 C24_1 118.5(3) . . ?
C18_1 C19_1 C24_1 123.7(3) . . ?
C21_1 C20_1 C19_1 121.4(3) . . ?
C20_1 C21_1 C22_1 119.5(3) . . ?
C21_1 C22_1 C23_1 121.6(3) . . ?
C22_1 C23_1 C18_1 117.8(3) . . ?
C22_1 C23_1 C27_1 120.7(3) . . ?
C18_1 C23_1 C27_1 121.5(3) . . ?
C19_1 C24_1 C26_1 111.4(3) . . ?
C19_1 C24_1 C25_1 111.4(3) . . ?
C26_1 C24_1 C25_1 110.0(3) . . ?
C23_1 C27_1 C28_1 112.8(3) . . ?
C23_1 C27_1 C29_1 112.9(3) . . ?
C28_1 C27_1 C29_1 109.5(3) . . ?
O1_1 C30_1 C31_1 114.4(3) . . ?
O1_1 C30_1 Ga1_1 109.1(2) . . ?
C31_1 C30_1 Ga1_1 110.1(2) . . ?
C36_1 C31_1 C32_1 118.6(3) . . ?
C36_1 C31_1 C30_1 118.7(3) . . ?
C32_1 C31_1 C30_1 122.6(3) . . ?
C33_1 C32_1 C31_1 120.6(4) . . ?
C32_1 C33_1 C34_1 120.0(4) . . ?
C35_1 C34_1 C33_1 119.2(4) . . ?
C36_1 C35_1 C34_1 120.5(4) . . ?
C35_1 C36_1 C31_1 121.0(4) . . ?
N3_1 C37_1 C39_1 110.7(3) . . ?
N3_1 C37_1 C40_1 111.5(3) . . ?
C39_1 C37_1 C40_1 111.1(3) . . ?
N3_1 C37_1 C38_1 105.8(3) . . ?
C39_1 C37_1 C38_1 109.2(3) . . ?
C40_1 C37_1 C38_1 108.3(3) . . ?
N3_1 C41_1 N4_1 106.5(3) . . ?
N3_1 C41_1 C42_1 127.2(3) . . ?
N4_1 C41_1 C42_1 126.3(3) . . ?
N3_1 C41_1 Si1_1 54.32(17) . . ?
N4_1 C41_1 Si1_1 53.60(17) . . ?
C42_1 C41_1 Si1_1 168.8(2) . . ?
C47_1 C42_1 C43_1 119.5(3) . . ?
C47_1 C42_1 C41_1 122.3(3) . . ?
C43_1 C42_1 C41_1 118.2(3) . . ?
C42_1 C43_1 C44_1 119.5(4) . . ?
C45_1 C44_1 C43_1 120.3(4) . . ?
C46_1 C45_1 C44_1 120.1(4) . . ?
C45_1 C46_1 C47_1 119.6(4) . . ?
C42_1 C47_1 C46_1 120.9(4) . . ?
N4_1 C48_1 C51_1 105.6(3) . . ?
N4_1 C48_1 C50_1 112.3(3) . . ?
C51_1 C48_1 C50_1 108.2(3) . . ?
N4_1 C48_1 C49_1 110.5(3) . . ?
C51_1 C48_1 C49_1 109.9(3) . . ?
C50_1 C48_1 C49_1 110.4(3) . . ?
N1_2 Ga1_2 N2_2 96.34(12) . . ?
N1_2 Ga1_2 C30_2 118.33(13) . . ?
N2_2 Ga1_2 C30_2 123.89(14) . . ?
N1_2 Ga1_2 Cl1_2 103.35(9) . . ?
N2_2 Ga1_2 Cl1_2 102.21(9) . . ?
C30_2 Ga1_2 Cl1_2 109.83(11) . . ?
O1_2 Si1_2 N3_2 105.47(13) . . ?
O1_2 Si1_2 N4_2 106.67(13) . . ?
N3_2 Si1_2 N4_2 68.93(13) . . ?
O1_2 Si1_2 C41_2 115.39(13) . . ?
N3_2 Si1_2 C41_2 34.93(12) . . ?
N4_2 Si1_2 C41_2 34.84(12) . . ?
C30_2 O1_2 Si1_2 128.3(2) . . ?
C2_2 N1_2 C6_2 117.3(3) . . ?
C2_2 N1_2 Ga1_2 117.9(2) . . ?
C6_2 N1_2 Ga1_2 124.4(2) . . ?
C4_2 N2_2 C18_2 119.6(3) . . ?
C4_2 N2_2 Ga1_2 118.2(2) . . ?
C18_2 N2_2 Ga1_2 122.1(2) . . ?
N1_2 C2_2 C3_2 123.5(3) . . ?
N1_2 C2_2 C1_2 119.2(3) . . ?
C3_2 C2_2 C1_2 117.2(3) . . ?
C41_2 N3_2 C48_2 129.6(3) . . ?
C41_2 N3_2 Si1_2 91.3(2) . . ?
C48_2 N3_2 Si1_2 135.9(2) . . ?
C2_2 C3_2 C4_2 128.8(3) . . ?
C41_2 N4_2 C37_2 128.6(3) . . ?
C41_2 N4_2 Si1_2 91.1(2) . . ?
C37_2 N4_2 Si1_2 131.6(2) . . ?
N2_2 C4_2 C3_2 123.2(3) . . ?
N2_2 C4_2 C5_2 120.4(3) . . ?
C3_2 C4_2 C5_2 116.4(3) . . ?
C7_2 C6_2 C11_2 121.6(3) . . ?
C7_2 C6_2 N1_2 120.2(3) . . ?
C11_2 C6_2 N1_2 118.3(3) . . ?
C8_2 C7_2 C6_2 118.5(3) . . ?
C8_2 C7_2 C12_2 118.7(3) . . ?
C6_2 C7_2 C12_2 122.8(3) . . ?
C9_2 C8_2 C7_2 120.4(4) . . ?
C10_2 C9_2 C8_2 120.4(4) . . ?
C9_2 C10_2 C11_2 121.1(4) . . ?
C10_2 C11_2 C6_2 117.8(3) . . ?
C10_2 C11_2 C15_2 120.6(3) . . ?
C6_2 C11_2 C15_2 121.6(3) . . ?
C7_2 C12_2 C13_2 109.7(3) . . ?
C7_2 C12_2 C14_2 111.6(3) . . ?
C13_2 C12_2 C14_2 110.5(3) . . ?
C11_2 C15_2 C17_2 112.9(3) . . ?
C11_2 C15_2 C16_2 112.5(3) . . ?
C17_2 C15_2 C16_2 109.2(3) . . ?
C23_2 C18_2 C19_2 122.0(3) . . ?
C23_2 C18_2 N2_2 120.5(3) . . ?
C19_2 C18_2 N2_2 117.5(3) . . ?
C20_2 C19_2 C18_2 117.7(4) . . ?
C20_2 C19_2 C24_2 120.4(3) . . ?
C18_2 C19_2 C24_2 121.8(3) . . ?
C21_2 C20_2 C19_2 121.1(4) . . ?
C22_2 C21_2 C20_2 120.0(4) . . ?
C21_2 C22_2 C23_2 121.5(4) . . ?
C22_2 C23_2 C18_2 117.7(4) . . ?
C22_2 C23_2 C27_2 119.6(3) . . ?
C18_2 C23_2 C27_2 122.7(3) . . ?
C19_2 C24_2 C26_2 110.0(4) . . ?
C19_2 C24_2 C25_2 113.3(3) . . ?
C26_2 C24_2 C25_2 110.6(3) . . ?
C23_2 C27_2 C28_2 111.5(3) . . ?
C23_2 C27_2 C29_2 110.9(3) . . ?
C28_2 C27_2 C29_2 110.3(3) . . ?
O1_2 C30_2 C31_2 113.7(3) . . ?
O1_2 C30_2 Ga1_2 109.3(2) . . ?
C31_2 C30_2 Ga1_2 112.0(2) . . ?
C32_2 C31_2 C36_2 118.7(4) . . ?
C32_2 C31_2 C30_2 122.0(3) . . ?
C36_2 C31_2 C30_2 119.3(4) . . ?
C31_2 C32_2 C33_2 120.5(4) . . ?
C34_2 C33_2 C32_2 120.0(5) . . ?
C35_2 C34_2 C33_2 119.7(4) . . ?
C34_2 C35_2 C36_2 120.3(5) . . ?
C31_2 C36_2 C35_2 120.7(5) . . ?
N4_2 C37_2 C39_2 111.2(3) . . ?
N4_2 C37_2 C40_2 110.7(3) . . ?
C39_2 C37_2 C40_2 111.3(3) . . ?
N4_2 C37_2 C38_2 105.8(3) . . ?
C39_2 C37_2 C38_2 109.5(3) . . ?
C40_2 C37_2 C38_2 108.1(3) . . ?
N4_2 C41_2 N3_2 106.2(3) . . ?
N4_2 C41_2 C42_2 126.6(3) . . ?
N3_2 C41_2 C42_2 127.2(3) . . ?
N4_2 C41_2 Si1_2 54.09(17) . . ?
N3_2 C41_2 Si1_2 53.76(18) . . ?
C42_2 C41_2 Si1_2 166.8(3) . . ?
C47_2 C42_2 C43_2 119.0(3) . . ?
C47_2 C42_2 C41_2 121.4(3) . . ?
C43_2 C42_2 C41_2 119.7(3) . . ?
C44_2 C43_2 C42_2 120.1(3) . . ?
C43_2 C44_2 C45_2 120.3(4) . . ?
C46_2 C45_2 C44_2 120.0(4) . . ?
C45_2 C46_2 C47_2 119.8(4) . . ?
C42_2 C47_2 C46_2 120.8(4) . . ?
N3_2 C48_2 C49_2 110.6(3) . . ?
N3_2 C48_2 C51_2 105.8(3) . . ?
C49_2 C48_2 C51_2 109.3(4) . . ?
N3_2 C48_2 C50_2 112.7(3) . . ?
C49_2 C48_2 C50_2 110.4(4) . . ?
C51_2 C48_2 C50_2 107.9(4) . . ?
C2_3 C1_3 C3_3 119.9(4) . 3 ?
C1_3 C2_3 C3_3 120.0(5) . . ?
C2_3 C3_3 C1_3 120.0(4) . 3 ?
C6_4 C1_4 C2_4 121.1(6) . . ?
C3_4 C2_4 C1_4 118.9(6) . . ?
C2_4 C3_4 C4_4 120.3(6) . . ?
C5_4 C4_4 C3_4 119.8(6) . . ?
C6_4 C5_4 C4_4 119.6(6) . . ?
C5_4 C6_4 C1_4 120.2(6) . . ?

_refine_diff_density_max         1.456
_refine_diff_density_min         -0.865
_refine_diff_density_rms         0.088

_shelx_res_file                  
; 
TITL lk_33m in P2(1)/c 
    lk_33m_tw.res 
    created by SHELXL-2017/1 at 13:54:03 on 22-Nov-2022 
CELL 1.54178  23.53750  16.33910  27.63670  90.0000  99.6192  90.0000 
ZERR    8.00   0.00100   0.00070   0.00120   0.0000   0.0028   0.0000 
LATT  1 
SYMM -X, 1/2+Y, 1/2-Z 
SFAC C H CL GA N O SI 
UNIT 444 596 8 8 32 8 8 
TEMP -173.150 
SIZE 0.073 0.259 0.321 
L.S. 16 
ACTA 
LIST 4 
FMAP 2 
PLAN 20 
OMIT -13   4   5  ! ice {104} 
OMIT -13   6   1 ! ice {023} 
OMIT -8   5   6 ! ice {103} 
OMIT 13   2   2 ! {202} 
WGHT    0.025400   38.644600 
BASF   0.09776 
FVAR       3.29830 
RESI 1 
GA1   4    0.084483    0.416834    0.119928    11.00000    0.01838    0.01471 = 
         0.01768    0.00047    0.00586    0.00014 
CL1   3    0.119232    0.525970    0.085334    11.00000    0.02687    0.01867 = 
         0.02531    0.00241    0.01107   -0.00260 
SI1   7    0.118134    0.294761    0.265314    11.00000    0.01895    0.02065 = 
         0.01972    0.00161    0.00465   -0.00231 
O1    6    0.110466    0.322672    0.206174    11.00000    0.02199    0.01995 = 
         0.02062    0.00225    0.00491   -0.00175 
N1    5    0.003271    0.443927    0.113850    11.00000    0.02099    0.01527 = 
         0.02054   -0.00102    0.00680    0.00252 
C1    1   -0.083862    0.488406    0.058689    11.00000    0.02346    0.02411 = 
         0.02301    0.00104    0.00473    0.00555 
AFIX 137 
H1A   2   -0.100983    0.482667    0.024015    11.00000   -1.50000 
H1B   2   -0.077417    0.546497    0.066580    11.00000   -1.50000 
H1C   2   -0.110038    0.465296    0.079205    11.00000   -1.50000 
AFIX   0 
N2    5    0.076470    0.334755    0.068183    11.00000    0.01786    0.01632 = 
         0.01927    0.00034    0.00560    0.00030 
C2    1   -0.027070    0.443340    0.068347    11.00000    0.02127    0.01528 = 
         0.02223    0.00360    0.00637    0.00351 
N3    5    0.198713    0.295446    0.290250    11.00000    0.01878    0.01554 = 
         0.02383    0.00007    0.00418    0.00127 
C3    1   -0.010292    0.402015    0.028973    11.00000    0.02010    0.01844 = 
         0.01802    0.00141    0.00348    0.00225 
AFIX  43 
H3    2   -0.031528    0.414279   -0.002528    11.00000   -1.20000 
AFIX   0 
N4    5    0.140194    0.391642    0.300876    11.00000    0.01795    0.02025 = 
         0.02281   -0.00069    0.00350    0.00006 
C4    1    0.034172    0.344462    0.030183    11.00000    0.02307    0.01473 = 
         0.01760    0.00099    0.00595   -0.00045 
C5    1    0.032246    0.290639   -0.014547    11.00000    0.02660    0.02226 = 
         0.02054   -0.00374    0.00337    0.00325 
AFIX 137 
H5A   2   -0.005016    0.297288   -0.036067    11.00000   -1.50000 
H5B   2    0.037226    0.233317   -0.004275    11.00000   -1.50000 
H5C   2    0.063278    0.306417   -0.032298    11.00000   -1.50000 
AFIX   0 
C6    1   -0.025627    0.468697    0.153714    11.00000    0.01923    0.02169 = 
         0.01848   -0.00186    0.00432    0.00454 
C7    1   -0.055670    0.408465    0.175464    11.00000    0.01424    0.02235 = 
         0.02001   -0.00027    0.00240    0.00088 
C8    1   -0.087059    0.432841    0.211646    11.00000    0.01983    0.02556 = 
         0.02452    0.00037    0.00769    0.00086 
AFIX  43 
H8    2   -0.107989    0.393173    0.226633    11.00000   -1.20000 
AFIX   0 
C9    1   -0.088127    0.513483    0.225918    11.00000    0.02075    0.03114 = 
         0.02085   -0.00370    0.00818    0.00387 
AFIX  43 
H9    2   -0.110167    0.528906    0.250276    11.00000   -1.20000 
AFIX   0 
C10   1   -0.057544    0.572030    0.205219    11.00000    0.02630    0.02067 = 
         0.02428   -0.00334    0.00579    0.00369 
AFIX  43 
H10   2   -0.058468    0.627301    0.215728    11.00000   -1.20000 
AFIX   0 
C11   1   -0.025178    0.551266    0.168980    11.00000    0.02387    0.01971 = 
         0.02028    0.00022    0.00557    0.00134 
C12   1   -0.056294    0.319093    0.159898    11.00000    0.01905    0.02098 = 
         0.02551   -0.00014    0.00815   -0.00169 
AFIX  13 
H12   2   -0.023007    0.310368    0.142243    11.00000   -1.20000 
AFIX   0 
C13   1   -0.048719    0.261300    0.203845    11.00000    0.02482    0.02719 = 
         0.02933    0.00402    0.00508   -0.00174 
AFIX 137 
H13A  2   -0.044832    0.205006    0.192604    11.00000   -1.50000 
H13B  2   -0.082423    0.265175    0.220290    11.00000   -1.50000 
H13C  2   -0.014035    0.276585    0.226879    11.00000   -1.50000 
AFIX   0 
C14   1   -0.111590    0.298022    0.124178    11.00000    0.02747    0.02784 = 
         0.02988   -0.00262    0.00278   -0.00242 
AFIX 137 
H14A  2   -0.111784    0.327129    0.093146    11.00000   -1.50000 
H14B  2   -0.145205    0.314580    0.138495    11.00000   -1.50000 
H14C  2   -0.113072    0.238909    0.118095    11.00000   -1.50000 
AFIX   0 
C15   1    0.010065    0.617060    0.148138    11.00000    0.03483    0.01627 = 
         0.02287   -0.00056    0.01258    0.00268 
AFIX  13 
H15   2    0.017909    0.597934    0.115520    11.00000   -1.20000 
AFIX   0 
C16   1   -0.021922    0.699192    0.140755    11.00000    0.05722    0.02060 = 
         0.02888    0.00213    0.01848    0.00892 
AFIX 137 
H16A  2    0.000364    0.737628    0.124156    11.00000   -1.50000 
H16B  2   -0.026647    0.721578    0.172740    11.00000   -1.50000 
H16C  2   -0.059896    0.690786    0.120656    11.00000   -1.50000 
AFIX   0 
C17   1    0.067835    0.629199    0.182042    11.00000    0.03792    0.02750 = 
         0.03181   -0.00325    0.01043   -0.00781 
AFIX 137 
H17A  2    0.090202    0.578397    0.183620    11.00000   -1.50000 
H17B  2    0.060997    0.643663    0.215000    11.00000   -1.50000 
H17C  2    0.089311    0.673314    0.169225    11.00000   -1.50000 
AFIX   0 
C18   1    0.117721    0.268676    0.067991    11.00000    0.02178    0.01749 = 
         0.01951   -0.00143    0.00338    0.00171 
C19   1    0.165500    0.279514    0.044208    11.00000    0.02255    0.01768 = 
         0.01970   -0.00129    0.00581    0.00214 
C20   1    0.205416    0.215834    0.046817    11.00000    0.02330    0.02302 = 
         0.02921    0.00048    0.01112    0.00333 
AFIX  43 
H20   2    0.238384    0.222099    0.031471    11.00000   -1.20000 
AFIX   0 
C21   1    0.197954    0.143673    0.071324    11.00000    0.02623    0.02094 = 
         0.03365   -0.00087    0.00761    0.00723 
AFIX  43 
H21   2    0.225544    0.100935    0.072708    11.00000   -1.20000 
AFIX   0 
C22   1    0.149845    0.134257    0.093858    11.00000    0.02650    0.01527 = 
         0.02880    0.00184    0.00607    0.00034 
AFIX  43 
H22   2    0.144493    0.084221    0.110017    11.00000   -1.20000 
AFIX   0 
C23   1    0.109330    0.196341    0.093324    11.00000    0.02015    0.01780 = 
         0.02238   -0.00104    0.00490   -0.00074 
C24   1    0.176210    0.356675    0.016346    11.00000    0.02456    0.01931 = 
         0.02220    0.00124    0.01011    0.00086 
AFIX  13 
H24   2    0.141404    0.392413    0.014326    11.00000   -1.20000 
AFIX   0 
C25   1    0.228080    0.404443    0.043121    11.00000    0.02808    0.02596 = 
         0.02814    0.00231    0.00788   -0.00139 
AFIX 137 
H25A  2    0.262969    0.371128    0.044745    11.00000   -1.50000 
H25B  2    0.221878    0.417519    0.076451    11.00000   -1.50000 
H25C  2    0.232584    0.455250    0.025299    11.00000   -1.50000 
AFIX   0 
C26   1    0.184976    0.336930   -0.036051    11.00000    0.03331    0.02696 = 
         0.02465    0.00039    0.01340   -0.00018 
AFIX 137 
H26A  2    0.153954    0.300859   -0.051605    11.00000   -1.50000 
H26B  2    0.222173    0.309522   -0.035151    11.00000   -1.50000 
H26C  2    0.184414    0.387768   -0.054941    11.00000   -1.50000 
AFIX   0 
C27   1    0.058855    0.186611    0.120647    11.00000    0.02232    0.01521 = 
         0.02462    0.00232    0.00618   -0.00093 
AFIX  13 
H27   2    0.053434    0.240434    0.136489    11.00000   -1.20000 
AFIX   0 
C28   1    0.070013    0.122719    0.161734    11.00000    0.02824    0.02416 = 
         0.03043    0.00661    0.00759   -0.00010 
AFIX 137 
H28A  2    0.069064    0.067818    0.147342    11.00000   -1.50000 
H28B  2    0.040193    0.127043    0.182468    11.00000   -1.50000 
H28C  2    0.107917    0.132439    0.181667    11.00000   -1.50000 
AFIX   0 
C29   1    0.001883    0.166638    0.086431    11.00000    0.02515    0.02314 = 
         0.02777   -0.00088    0.00668   -0.00382 
AFIX 137 
H29A  2   -0.008903    0.212566    0.063965    11.00000   -1.50000 
H29B  2   -0.028520    0.157414    0.106102    11.00000   -1.50000 
H29C  2    0.006845    0.117233    0.067467    11.00000   -1.50000 
AFIX   0 
C30   1    0.132578    0.393921    0.185138    11.00000    0.02084    0.02084 = 
         0.01780    0.00141    0.00407   -0.00137 
AFIX  13 
H30   2    0.128319    0.441386    0.207093    11.00000   -1.20000 
AFIX   0 
C31   1    0.195263    0.388244    0.180063    11.00000    0.01754    0.03001 = 
         0.01758    0.00091    0.00167   -0.00190 
C32   1    0.220416    0.315695    0.167462    11.00000    0.02237    0.03077 = 
         0.02453    0.00246    0.00366   -0.00085 
AFIX  43 
H32   2    0.197966    0.267152    0.162647    11.00000   -1.20000 
AFIX   0 
C33   1    0.278088    0.313730    0.161875    11.00000    0.02593    0.04693 = 
         0.02782    0.00307    0.00536    0.00680 
AFIX  43 
H33   2    0.295098    0.263700    0.154160    11.00000   -1.20000 
AFIX   0 
C34   1    0.311040    0.385542    0.167632    11.00000    0.01556    0.06927 = 
         0.02894    0.00512    0.00304   -0.00734 
AFIX  43 
H34   2    0.350374    0.384646    0.163721    11.00000   -1.20000 
AFIX   0 
C35   1    0.285597    0.457898    0.179097    11.00000    0.02643    0.05124 = 
         0.02789    0.00010    0.00149   -0.01609 
AFIX  43 
H35   2    0.307496    0.507019    0.182584    11.00000   -1.20000 
AFIX   0 
C36   1    0.228605    0.459164    0.185499    11.00000    0.03004    0.03359 = 
         0.02579   -0.00220    0.00432   -0.01006 
AFIX  43 
H36   2    0.211915    0.509132    0.193729    11.00000   -1.20000 
AFIX   0 
C37   1    0.241279    0.228316    0.301262    11.00000    0.02328    0.01723 = 
         0.02649    0.00109    0.00523    0.00261 
C38   1    0.222600    0.162370    0.262506    11.00000    0.02913    0.01784 = 
         0.03360   -0.00119    0.00341    0.00295 
AFIX 137 
H38A  2    0.222375    0.185373    0.229727    11.00000   -1.50000 
H38B  2    0.183825    0.143165    0.265259    11.00000   -1.50000 
H38C  2    0.249642    0.116360    0.267727    11.00000   -1.50000 
AFIX   0 
C39   1    0.301583    0.258041    0.296760    11.00000    0.02102    0.02734 = 
         0.04535   -0.00559    0.00609    0.00386 
AFIX 137 
H39A  2    0.328098    0.211375    0.299800    11.00000   -1.50000 
H39B  2    0.314693    0.297674    0.322858    11.00000   -1.50000 
H39C  2    0.300715    0.284178    0.264729    11.00000   -1.50000 
AFIX   0 
C40   1    0.240158    0.191258    0.351856    11.00000    0.05083    0.02325 = 
         0.02940    0.00459    0.00849    0.01110 
AFIX 137 
H40A  2    0.200692    0.174866    0.354317    11.00000   -1.50000 
H40B  2    0.253658    0.231931    0.377244    11.00000   -1.50000 
H40C  2    0.265405    0.143208    0.356455    11.00000   -1.50000 
AFIX   0 
C41   1    0.192933    0.361713    0.317185    11.00000    0.01758    0.01783 = 
         0.02287    0.00271    0.00487   -0.00185 
C42   1    0.236160    0.395889    0.358103    11.00000    0.01775    0.01460 = 
         0.02818   -0.00160    0.00480    0.00369 
C43   1    0.280657    0.444323    0.346034    11.00000    0.02202    0.02065 = 
         0.02931    0.00262    0.00361   -0.00001 
AFIX  43 
H43   2    0.283411    0.454144    0.312624    11.00000   -1.20000 
AFIX   0 
C44   1    0.321126    0.478258    0.383472    11.00000    0.01893    0.02130 = 
         0.04038   -0.00121   -0.00010   -0.00135 
AFIX  43 
H44   2    0.351772    0.510616    0.375446    11.00000   -1.20000 
AFIX   0 
C45   1    0.316727    0.464899    0.432206    11.00000    0.02435    0.02390 = 
         0.03457   -0.00601   -0.00358    0.00471 
AFIX  43 
H45   2    0.343996    0.488798    0.457480    11.00000   -1.20000 
AFIX   0 
C46   1    0.272656    0.416776    0.444157    11.00000    0.02648    0.02797 = 
         0.02575   -0.00079    0.00257    0.00625 
AFIX  43 
H46   2    0.269708    0.407400    0.477572    11.00000   -1.20000 
AFIX   0 
C47   1    0.232724    0.382238    0.406968    11.00000    0.02280    0.02024 = 
         0.02907   -0.00190    0.00242    0.00263 
AFIX  43 
H47   2    0.202707    0.348850    0.415212    11.00000   -1.20000 
AFIX   0 
C48   1    0.109976    0.462565    0.317695    11.00000    0.02143    0.02222 = 
         0.02324   -0.00154    0.00418    0.00355 
C49   1    0.142693    0.541943    0.311241    11.00000    0.02563    0.01885 = 
         0.04259   -0.00199    0.00405    0.00287 
AFIX 137 
H49A  2    0.147708    0.547379    0.276893    11.00000   -1.50000 
H49B  2    0.180550    0.540394    0.332317    11.00000   -1.50000 
H49C  2    0.120725    0.588769    0.320392    11.00000   -1.50000 
AFIX   0 
C50   1    0.100912    0.453441    0.370941    11.00000    0.03249    0.04353 = 
         0.02816   -0.00021    0.01016    0.01228 
AFIX 137 
H50A  2    0.072138    0.493246    0.377793    11.00000   -1.50000 
H50B  2    0.137418    0.463293    0.392982    11.00000   -1.50000 
H50C  2    0.087369    0.397935    0.376172    11.00000   -1.50000 
AFIX   0 
C51   1    0.051179    0.464365    0.285147    11.00000    0.02094    0.03427 = 
         0.03087   -0.00308    0.00359    0.00642 
AFIX 137 
H51A  2    0.056055    0.468828    0.250717    11.00000   -1.50000 
H51B  2    0.029286    0.511550    0.293917    11.00000   -1.50000 
H51C  2    0.030277    0.413878    0.289817    11.00000   -1.50000 
AFIX   0 
RESI 2 
GA1   4    0.625137    0.407229    0.391893    11.00000    0.01680    0.01682 = 
         0.01702   -0.00107    0.00426    0.00009 
CL1   3    0.664377    0.522542    0.426296    11.00000    0.02275    0.01901 = 
         0.02714   -0.00096   -0.00010   -0.00322 
SI1   7    0.610235    0.293971    0.244020    11.00000    0.02129    0.02330 = 
         0.02099   -0.00248    0.00692   -0.00232 
O1    6    0.621600    0.318768    0.303903    11.00000    0.02224    0.02361 = 
         0.02366   -0.00162    0.00721   -0.00306 
N1    5    0.543318    0.421432    0.393234    11.00000    0.01879    0.01701 = 
         0.01915    0.00013    0.00309    0.00002 
C1    1    0.465297    0.443232    0.440776    11.00000    0.02119    0.02980 = 
         0.02629    0.00077    0.00861    0.00734 
AFIX 137 
H1A   2    0.460371    0.501002    0.431486    11.00000   -1.50000 
H1B   2    0.458928    0.436185    0.474676    11.00000   -1.50000 
H1C   2    0.437410    0.410025    0.418817    11.00000   -1.50000 
AFIX   0 
N2    5    0.639743    0.329915    0.446187    11.00000    0.01861    0.01650 = 
         0.02084   -0.00059    0.00588    0.00357 
C2    1    0.525534    0.416303    0.436702    11.00000    0.01760    0.01853 = 
         0.02243   -0.00285    0.00654    0.00183 
N3    5    0.622265    0.391716    0.210470    11.00000    0.02497    0.01901 = 
         0.02630   -0.00076    0.00957    0.00179 
C3    1    0.558936    0.383517    0.478617    11.00000    0.02172    0.02193 = 
         0.01905   -0.00043    0.00684    0.00452 
AFIX  43 
H3    2    0.545422    0.393782    0.508569    11.00000   -1.20000 
AFIX   0 
N4    5    0.683512    0.293682    0.223831    11.00000    0.02108    0.01683 = 
         0.02401   -0.00110    0.00872    0.00167 
C4    1    0.609525    0.337667    0.482588    11.00000    0.02522    0.01617 = 
         0.01839    0.00026    0.00531    0.00121 
C5    1    0.628942    0.295370    0.530921    11.00000    0.03156    0.03485 = 
         0.02420    0.00808    0.01060    0.01090 
AFIX 137 
H5A   2    0.595347    0.273261    0.543192    11.00000   -1.50000 
H5B   2    0.648856    0.334701    0.554663    11.00000   -1.50000 
H5C   2    0.655264    0.250616    0.526370    11.00000   -1.50000 
AFIX   0 
C6    1    0.500996    0.446376    0.351238    11.00000    0.01309    0.02760 = 
         0.01849   -0.00013    0.00246    0.00319 
C7    1    0.490905    0.529652    0.341055    11.00000    0.01905    0.02646 = 
         0.01898   -0.00054    0.00603    0.00388 
C8    1    0.447339    0.551271    0.302480    11.00000    0.02262    0.02914 = 
         0.02592    0.00294    0.00339    0.00465 
AFIX  43 
H8    2    0.440007    0.607382    0.294861    11.00000   -1.20000 
AFIX   0 
C9    1    0.414608    0.491264    0.275136    11.00000    0.02427    0.03855 = 
         0.02766    0.00203    0.00007    0.00575 
AFIX  43 
H9    2    0.384001    0.506644    0.249843    11.00000   -1.20000 
AFIX   0 
C10   1    0.426259    0.409656    0.284470    11.00000    0.02275    0.03637 = 
         0.02304   -0.00383    0.00003   -0.00456 
AFIX  43 
H10   2    0.403927    0.369342    0.265108    11.00000   -1.20000 
AFIX   0 
C11   1    0.470532    0.385082    0.322076    11.00000    0.01933    0.02511 = 
         0.02264   -0.00249    0.00710   -0.00234 
C12   1    0.525772    0.597429    0.370098    11.00000    0.02631    0.01902 = 
         0.02287   -0.00012    0.00254    0.00530 
AFIX  13 
H12   2    0.548269    0.572861    0.400529    11.00000   -1.20000 
AFIX   0 
C13   1    0.568257    0.633756    0.339782    11.00000    0.03342    0.02868 = 
         0.03029    0.00268    0.00648   -0.00269 
AFIX 137 
H13A  2    0.593701    0.590494    0.331287    11.00000   -1.50000 
H13B  2    0.591367    0.676169    0.358949    11.00000   -1.50000 
H13C  2    0.546956    0.657905    0.309665    11.00000   -1.50000 
AFIX   0 
C14   1    0.486567    0.664704    0.385342    11.00000    0.03843    0.02896 = 
         0.03317   -0.00463    0.00233    0.01165 
AFIX 137 
H14A  2    0.470213    0.696974    0.356466    11.00000   -1.50000 
H14B  2    0.509180    0.700516    0.409741    11.00000   -1.50000 
H14C  2    0.455336    0.639474    0.399531    11.00000   -1.50000 
AFIX   0 
C15   1    0.485256    0.294527    0.330290    11.00000    0.01782    0.02293 = 
         0.02972   -0.00336    0.00348   -0.00340 
AFIX  13 
H15   2    0.528067    0.290400    0.339701    11.00000   -1.20000 
AFIX   0 
C16   1    0.467854    0.243235    0.283688    11.00000    0.03081    0.03001 = 
         0.03419   -0.00671    0.00975   -0.00723 
AFIX 137 
H16A  2    0.425772    0.238805    0.276333    11.00000   -1.50000 
H16B  2    0.484715    0.188436    0.288797    11.00000   -1.50000 
H16C  2    0.481958    0.269693    0.256157    11.00000   -1.50000 
AFIX   0 
C17   1    0.458649    0.256955    0.372168    11.00000    0.02948    0.02794 = 
         0.03011   -0.00171    0.00214   -0.00667 
AFIX 137 
H17A  2    0.416969    0.266598    0.366246    11.00000   -1.50000 
H17B  2    0.475830    0.282320    0.403326    11.00000   -1.50000 
H17C  2    0.466143    0.197934    0.373699    11.00000   -1.50000 
AFIX   0 
C18   1    0.685058    0.269077    0.449789    11.00000    0.02256    0.01946 = 
         0.02350    0.00288    0.00973    0.00605 
C19   1    0.670705    0.191954    0.428385    11.00000    0.02749    0.01891 = 
         0.03067    0.00050    0.01108    0.00182 
C20   1    0.714599    0.134393    0.430083    11.00000    0.03783    0.02173 = 
         0.03883   -0.00133    0.01668    0.00934 
AFIX  43 
H20   2    0.706122    0.082014    0.415763    11.00000   -1.20000 
AFIX   0 
C21   1    0.770591    0.152251    0.452366    11.00000    0.02980    0.03103 = 
         0.04724    0.00417    0.01542    0.01765 
AFIX  43 
H21   2    0.800147    0.112539    0.452769    11.00000   -1.20000 
AFIX   0 
C22   1    0.783247    0.227706    0.473911    11.00000    0.02458    0.03170 = 
         0.04066    0.00449    0.01024    0.00835 
AFIX  43 
H22   2    0.821541    0.238956    0.489530    11.00000   -1.20000 
AFIX   0 
C23   1    0.741123    0.287729    0.473264    11.00000    0.02177    0.02346 = 
         0.02580    0.00269    0.00789    0.00496 
C24   1    0.608947    0.169831    0.406231    11.00000    0.03135    0.01830 = 
         0.03939   -0.00228    0.00943   -0.00131 
AFIX  13 
H24   2    0.587502    0.222130    0.397799    11.00000   -1.20000 
AFIX   0 
C25   1    0.604396    0.119266    0.359023    11.00000    0.04955    0.03013 = 
         0.04196   -0.00923    0.01098   -0.00503 
AFIX 137 
H25A  2    0.563734    0.112358    0.344581    11.00000   -1.50000 
H25B  2    0.621998    0.065443    0.366665    11.00000   -1.50000 
H25C  2    0.624548    0.147671    0.335640    11.00000   -1.50000 
AFIX   0 
C26   1    0.579963    0.125227    0.444264    11.00000    0.04170    0.04016 = 
         0.05066   -0.00287    0.01675   -0.01196 
AFIX 137 
H26A  2    0.540506    0.110385    0.429555    11.00000   -1.50000 
H26B  2    0.579050    0.161178    0.472508    11.00000   -1.50000 
H26C  2    0.601768    0.075551    0.455090    11.00000   -1.50000 
AFIX   0 
C27   1    0.757088    0.370039    0.497954    11.00000    0.02006    0.02663 = 
         0.02994    0.00218    0.00276    0.00146 
AFIX  13 
H27   2    0.720887    0.402534    0.496826    11.00000   -1.20000 
AFIX   0 
C28   1    0.784446    0.359403    0.551750    11.00000    0.03677    0.04205 = 
         0.03348    0.00339   -0.00310    0.00813 
AFIX 137 
H28A  2    0.822406    0.333794    0.553668    11.00000   -1.50000 
H28B  2    0.759736    0.324538    0.568285    11.00000   -1.50000 
H28C  2    0.788738    0.413056    0.567796    11.00000   -1.50000 
AFIX   0 
C29   1    0.797431    0.418030    0.470404    11.00000    0.02470    0.03052 = 
         0.04451    0.00214    0.00680   -0.00138 
AFIX 137 
H29A  2    0.778335    0.427653    0.436574    11.00000   -1.50000 
H29B  2    0.832833    0.386560    0.470190    11.00000   -1.50000 
H29C  2    0.806984    0.470637    0.486788    11.00000   -1.50000 
AFIX   0 
C30   1    0.650097    0.389701    0.327097    11.00000    0.02295    0.02323 = 
         0.02168   -0.00328    0.00609   -0.00239 
AFIX  13 
H30   2    0.636427    0.437897    0.306031    11.00000   -1.20000 
AFIX   0 
C31   1    0.715276    0.386845    0.331680    11.00000    0.02176    0.03554 = 
         0.02147   -0.00823    0.00969   -0.00641 
C32   1    0.746886    0.318292    0.349136    11.00000    0.02820    0.04272 = 
         0.02761   -0.00386    0.01106    0.00010 
AFIX  43 
H32   2    0.727615    0.271064    0.358231    11.00000   -1.20000 
AFIX   0 
C33   1    0.806958    0.318129    0.353463    11.00000    0.02789    0.07552 = 
         0.03529   -0.00822    0.01174    0.01043 
AFIX  43 
H33   2    0.828344    0.271075    0.365741    11.00000   -1.20000 
AFIX   0 
C34   1    0.835364    0.386751    0.339811    11.00000    0.01989    0.09348 = 
         0.04057   -0.02569    0.01086   -0.01037 
AFIX  43 
H34   2    0.876144    0.386654    0.342608    11.00000   -1.20000 
AFIX   0 
C35   1    0.804400    0.454382    0.322346    11.00000    0.04152    0.06497 = 
         0.03688   -0.02080    0.02189   -0.03007 
AFIX  43 
H35   2    0.823740    0.501288    0.312896    11.00000   -1.20000 
AFIX   0 
C36   1    0.744340    0.454864    0.318315    11.00000    0.03497    0.04313 = 
         0.02625   -0.00819    0.01148   -0.01084 
AFIX  43 
H36   2    0.723241    0.502297    0.306294    11.00000   -1.20000 
AFIX   0 
C37   1    0.722728    0.225678    0.215770    11.00000    0.02711    0.01782 = 
         0.02818   -0.00090    0.00965    0.00410 
C38   1    0.716803    0.161609    0.255005    11.00000    0.03309    0.02137 = 
         0.03861    0.00447    0.01579    0.00330 
AFIX 137 
H38A  2    0.676206    0.146174    0.252702    11.00000   -1.50000 
H38B  2    0.730844    0.184497    0.287586    11.00000   -1.50000 
H38C  2    0.739565    0.113122    0.249855    11.00000   -1.50000 
AFIX   0 
C39   1    0.784774    0.254542    0.221867    11.00000    0.02455    0.02524 = 
         0.04461    0.00309    0.01387    0.00536 
AFIX 137 
H39A  2    0.810412    0.207045    0.223184    11.00000   -1.50000 
H39B  2    0.794186    0.285942    0.252367    11.00000   -1.50000 
H39C  2    0.789807    0.289284    0.193988    11.00000   -1.50000 
AFIX   0 
C40   1    0.703719    0.186676    0.165685    11.00000    0.04766    0.02478 = 
         0.03318   -0.00758    0.00977    0.00830 
AFIX 137 
H40A  2    0.708771    0.225948    0.139940    11.00000   -1.50000 
H40B  2    0.663034    0.171066    0.162160    11.00000   -1.50000 
H40C  2    0.727109    0.137894    0.162697    11.00000   -1.50000 
AFIX   0 
C41   1    0.669755    0.360670    0.196404    11.00000    0.01909    0.01878 = 
         0.02244   -0.00559    0.00679   -0.00233 
C42   1    0.699890    0.391966    0.156780    11.00000    0.02265    0.01532 = 
         0.02673    0.00009    0.00870    0.00169 
C43   1    0.749193    0.440617    0.168946    11.00000    0.02127    0.02014 = 
         0.02801   -0.00114    0.00521   -0.00071 
AFIX  43 
H43   2    0.762779    0.454448    0.202258    11.00000   -1.20000 
AFIX   0 
C44   1    0.778148    0.468571    0.132570    11.00000    0.02462    0.01953 = 
         0.03679    0.00227    0.00732   -0.00239 
AFIX  43 
H44   2    0.811785    0.501124    0.141022    11.00000   -1.20000 
AFIX   0 
C45   1    0.758283    0.449277    0.083784    11.00000    0.03264    0.02472 = 
         0.03343    0.00742    0.01296   -0.00210 
AFIX  43 
H45   2    0.778160    0.468931    0.058899    11.00000   -1.20000 
AFIX   0 
C46   1    0.709639    0.401525    0.071398    11.00000    0.03438    0.03186 = 
         0.02343   -0.00165    0.00741   -0.00009 
AFIX  43 
H46   2    0.696098    0.388026    0.038028    11.00000   -1.20000 
AFIX   0 
C47   1    0.680518    0.373241    0.107956    11.00000    0.02539    0.02275 = 
         0.02883   -0.00201    0.00873   -0.00312 
AFIX  43 
H47   2    0.646921    0.340671    0.099308    11.00000   -1.20000 
AFIX   0 
C48   1    0.586629    0.462075    0.190682    11.00000    0.02614    0.02451 = 
         0.02832    0.00140    0.00569    0.00515 
C49   1    0.621789    0.540208    0.196448    11.00000    0.03502    0.01934 = 
         0.09972    0.00833    0.01290    0.00635 
AFIX 137 
H49A  2    0.651745    0.537440    0.175771    11.00000   -1.50000 
H49B  2    0.639828    0.546673    0.230849    11.00000   -1.50000 
H49C  2    0.596533    0.587043    0.186454    11.00000   -1.50000 
AFIX   0 
C50   1    0.558669    0.450093    0.137089    11.00000    0.05194    0.07311 = 
         0.03173   -0.00475   -0.00067    0.03046 
AFIX 137 
H50A  2    0.588065    0.455075    0.115986    11.00000   -1.50000 
H50B  2    0.528951    0.491891    0.127955    11.00000   -1.50000 
H50C  2    0.541074    0.395634    0.132989    11.00000   -1.50000 
AFIX   0 
C51   1    0.538492    0.467977    0.221446    11.00000    0.03511    0.04515 = 
         0.04134    0.00907    0.01679    0.01807 
AFIX 137 
H51A  2    0.515005    0.516605    0.211629    11.00000   -1.50000 
H51B  2    0.555389    0.472125    0.256256    11.00000   -1.50000 
H51C  2    0.514228    0.418983    0.216172    11.00000   -1.50000 
AFIX   0 
RESI 3 
C1    1    0.053507    0.028600   -0.007026    11.00000    0.03147    0.04686 = 
         0.04786   -0.01634    0.01483   -0.00669 
AFIX  43 
H1    2    0.090177    0.048197   -0.011768    11.00000   -1.20000 
AFIX   0 
C2    1    0.004120    0.055949   -0.036960    11.00000    0.04856    0.03345 = 
         0.04194   -0.01089    0.01623    0.00282 
AFIX  43 
H2    2    0.006884    0.094233   -0.062334    11.00000   -1.20000 
AFIX   0 
C3    1   -0.049411    0.027508   -0.029947    11.00000    0.03206    0.04581 = 
         0.03978   -0.01205    0.00648    0.00939 
AFIX  43 
H3    2   -0.083309    0.046437   -0.050461    11.00000   -1.20000 
AFIX   0 
RESI 4 
C1    1    0.364406    0.232195    0.470650    11.00000    0.05730    0.05520 = 
         0.06812    0.00826    0.01427    0.01185 
AFIX  43 
H1    2    0.352381    0.273442    0.446916    11.00000   -1.20000 
AFIX   0 
C2    1    0.374414    0.154015    0.455295    11.00000    0.08063    0.06082 = 
         0.05131    0.00237    0.01351    0.01039 
AFIX  43 
H2    2    0.368802    0.141052    0.421320    11.00000   -1.20000 
AFIX   0 
C3    1    0.392604    0.095251    0.489869    11.00000    0.10087    0.04271 = 
         0.06858    0.00154    0.01459    0.00561 
AFIX  43 
H3    2    0.400580    0.041451    0.479821    11.00000   -1.20000 
AFIX   0 
C4    1    0.399448    0.114193    0.539792    11.00000    0.11846    0.04856 = 
         0.06810    0.00983    0.00115   -0.01043 
AFIX  43 
H4    2    0.412399    0.073534    0.563670    11.00000   -1.20000 
AFIX   0 
C5    1    0.387314    0.192271    0.554318    11.00000    0.08593    0.06408 = 
         0.05821   -0.01326    0.01257   -0.03652 
AFIX  43 
H5    2    0.389919    0.204819    0.588182    11.00000   -1.20000 
AFIX   0 
C6    1    0.371512    0.251461    0.519602    11.00000    0.04767    0.04239 = 
         0.09061   -0.01024    0.02306   -0.00972 
AFIX  43 
H6    2    0.365450    0.306036    0.529447    11.00000   -1.20000 
REM RESI 0 
RESI 0 
AFIX   0 
HKLF 5 
  
  
  
  
REM  lk_33m in P2(1)/c 
REM R1 =  0.0601 for   18980 Fo > 4sig(Fo)  and  0.0754 for all   22867 data 
REM   1177 parameters refined using      0 restraints 
  
END 
  
WGHT      0.0254     38.6391 
  
REM Highest difference peak  1.456,  deepest hole -0.865,  1-sigma level  0.088 
Q1    1   0.6225  0.4069  0.3569  11.00000  0.05    1.46 
Q2    1   0.0930  0.4148  0.1562  11.00000  0.05    1.10 
Q3    1   0.0778  0.4149  0.0852  11.00000  0.05    1.04 
Q4    1   0.6302  0.4030  0.4290  11.00000  0.05    0.95 
Q5    1   0.6274  0.3871  0.2920  11.00000  0.05    0.65 
Q6    1   0.1120  0.5203  0.0472  11.00000  0.05    0.62 
Q7    1   0.1054  0.3012  0.2326  11.00000  0.05    0.60 
Q8    1   0.6006  0.2943  0.2088  11.00000  0.05    0.59 
Q9    1   0.6391  0.4043  0.4593  11.00000  0.05    0.56 
Q10   1   0.1294  0.5274  0.1223  11.00000  0.05    0.56 
Q11   1   0.6198  0.2904  0.2775  11.00000  0.05    0.56 
Q12   1   0.6616  0.5241  0.3926  11.00000  0.05    0.53 
Q13   1   0.4371  0.1131  0.5224  11.00000  0.05    0.52 
Q14   1   0.0720  0.4170  0.0514  11.00000  0.05    0.50 
Q15   1   0.2465  0.3998  0.3879  11.00000  0.05    0.50 
Q16   1   0.0135  0.0962 -0.1083  11.00000  0.05    0.50 
Q17   1   0.6141  0.5306  0.1586  11.00000  0.05    0.47 
Q18   1   0.1317  0.5286  0.1478  11.00000  0.05    0.47 
Q19   1   0.6568  0.3396  0.3396  11.00000  0.05    0.47 
Q20   1   0.6677  0.5243  0.4627  11.00000  0.05    0.45 
;
_shelx_res_checksum              56935
####################################################################### 
# 
# This file contains crystal structure data downloaded from the 
# Cambridge Structural Database (CSD) hosted by the Cambridge 
# Crystallographic Data Centre (CCDC).
# 
# Full information about CCDC data access policies and citation 
# guidelines are available at http://www.ccdc.cam.ac.uk/access/V1 
# 
# Audit and citation data items may have been added by the CCDC. 
# Please retain this information to preserve the provenance of 
# this file and to allow appropriate attribution of the data. 
# 
#######################################################################

data_lk_040am

_database_code_depnum_ccdc_archive 'CCDC 2481728'
loop_
_audit_author_name
_audit_author_address
'Christoph Wolper'
;Universitaet Duisburg Essen
Germany
;
_audit_update_record             
;
2025-08-20 deposited with the CCDC.	2026-07-13 downloaded from the CCDC.
;
# start Validation Reply Form
_vrf_PLAT220_lk_040am            
;
PROBLEM: NonSolvent   Resd 1  C   Ueq(max)/Ueq(min) Range        7.9 Ratio 
RESPONSE: Diffuse disorder of the n-pentyl group cannot be modelled in more
detail.
;
# end Validation Reply Form


_audit_creation_method           SHELXL-2017/1
_shelx_SHELXL_version_number     2017/1
_chemical_name_systematic        ?
_chemical_name_common            ?
_chemical_melting_point          ?
_chemical_formula_moiety         ?
_chemical_formula_sum            'C57 H82 Cl Ga N4 O Si'
_chemical_formula_weight         972.52

loop_
_atom_type_symbol
_atom_type_description
_atom_type_scat_dispersion_real
_atom_type_scat_dispersion_imag
_atom_type_scat_source
C C 0.0181 0.0091 'International Tables Vol C Tables 4.2.6.8 and 6.1.1.4'
H H 0.0000 0.0000 'International Tables Vol C Tables 4.2.6.8 and 6.1.1.4'
Cl Cl 0.3639 0.7018 'International Tables Vol C Tables 4.2.6.8 and 6.1.1.4'
Ga Ga -1.2846 0.7763 'International Tables Vol C Tables 4.2.6.8 and 6.1.1.4'
N N 0.0311 0.0180 'International Tables Vol C Tables 4.2.6.8 and 6.1.1.4'
O O 0.0492 0.0322 'International Tables Vol C Tables 4.2.6.8 and 6.1.1.4'
Si Si 0.2541 0.3302 'International Tables Vol C Tables 4.2.6.8 and 6.1.1.4'

_space_group_crystal_system      monoclinic
_space_group_IT_number           14
_space_group_name_H-M_alt        'P 21/c'
_space_group_name_Hall           '-P 2ybc'

_shelx_space_group_comment       
; 
The symmetry employed for this shelxl refinement is uniquely defined 
by the following loop, which should always be used as a source of 
symmetry information in preference to the above space-group names. 
They are only intended as comments. 
;

loop_
_space_group_symop_operation_xyz
'x, y, z'
'-x, y+1/2, -z+1/2'
'-x, -y, -z'
'x, -y-1/2, z-1/2'

_cell_length_a                   16.5470(6)
_cell_length_b                   27.8294(11)
_cell_length_c                   23.6698(9)
_cell_angle_alpha                90
_cell_angle_beta                 90.3004(19)
_cell_angle_gamma                90
_cell_volume                     10899.6(7)
_cell_formula_units_Z            8
_cell_measurement_temperature    100(2)
_cell_measurement_reflns_used    9550
_cell_measurement_theta_min      3.18
_cell_measurement_theta_max      79.13

_exptl_crystal_description       tablet
_exptl_crystal_colour            colourless
_exptl_crystal_density_meas      ?
_exptl_crystal_density_method    ?
_exptl_crystal_density_diffrn    1.185
_exptl_crystal_F_000             4176
_exptl_transmission_factor_min   ?
_exptl_transmission_factor_max   ?
_exptl_crystal_size_max          0.187
_exptl_crystal_size_mid          0.115
_exptl_crystal_size_min          0.055
_exptl_absorpt_coefficient_mu    1.657
_shelx_estimated_absorpt_T_min   0.747
_shelx_estimated_absorpt_T_max   0.914
_exptl_absorpt_correction_type   multi-scan
_exptl_absorpt_correction_T_min  0.68
_exptl_absorpt_correction_T_max  0.75
_exptl_absorpt_process_details   'SADABS, Blessing, Acta Cryst 1995 A51 33-38'
_exptl_absorpt_special_details   ?
_diffrn_ambient_temperature      100(2)
_diffrn_radiation_wavelength     1.54178
_diffrn_radiation_type           CuK\a
_diffrn_source                   'micro-focus sealed tube'
_diffrn_source_type              'INCOATEC I\mS 3.0'
_diffrn_radiation_monochromator  'multilayer mirror'
_diffrn_measurement_device_type  'Bruker D8 Venture (Photon II detector)'
_diffrn_measurement_method       'Data collection strategy APEX 3/Queen'
_diffrn_detector_area_resol_mean 7.3910
_diffrn_reflns_number            549126
_diffrn_reflns_av_unetI/netI     0.0193
_diffrn_reflns_av_R_equivalents  0.0818
_diffrn_reflns_limit_h_min       -21
_diffrn_reflns_limit_h_max       19
_diffrn_reflns_limit_k_min       -35
_diffrn_reflns_limit_k_max       35
_diffrn_reflns_limit_l_min       -29
_diffrn_reflns_limit_l_max       30
_diffrn_reflns_theta_min         2.450
_diffrn_reflns_theta_max         79.621
_diffrn_reflns_theta_full        67.679
_diffrn_measured_fraction_theta_max 0.996
_diffrn_measured_fraction_theta_full 1.000
_diffrn_reflns_Laue_measured_fraction_max 0.996
_diffrn_reflns_Laue_measured_fraction_full 1.000
_diffrn_reflns_point_group_measured_fraction_max 0.996
_diffrn_reflns_point_group_measured_fraction_full 1.000
_reflns_number_total             23602
_reflns_number_gt                20284
_reflns_threshold_expression     'I > 2\s(I)'
_reflns_Friedel_coverage         0.000
_reflns_Friedel_fraction_max     .
_reflns_Friedel_fraction_full    .

_reflns_special_details          
; 
 Reflections were merged by SHELXL according to the crystal 
 class for the calculation of statistics and refinement. 
  
 _reflns_Friedel_fraction is defined as the number of unique 
 Friedel pairs measured divided by the number that would be 
 possible theoretically, ignoring centric projections and 
 systematic absences. 
;

_computing_data_collection       'Bruker APEX3(v2017.3-0)'
_computing_cell_refinement       'Bruker APEX3(v2017.3-0)'
_computing_data_reduction        'Bruker APEX3(v2017.3-0)'
_computing_structure_solution    'Bruker APEX3(v2017.3-0)'
_computing_structure_refinement  'SHELXL-2017/1 (Sheldrick, 2017)'
_computing_molecular_graphics    'ORTEP/PLATON (Spek)'
_computing_publication_material  'BRUKER AXS SHELXTL (c) 2008 / Vers. 2008/4'
_refine_special_details          
;
 Treatment of hydrogen atoms:    
 Riding model on idealized geometries 
 with the 1.2 fold isotropic displacement 
 parameters of the equivalent Uij of the 
 corresponding carbon atom.
 The methyl groups are idealized with
 tetrahedral angles in a combined 
 rotating and rigid group refinement
 with the 1.5 fold isotropic displacement
 parameters of the equivalent Uij of the 
 corresponding carbon atom.
 Disorder:
 An \textit{n}-pentyl group is disordered. It could be crudely modelled by
 two alternate positions but the displacememnt parameters of the atoms at the
 end of the chain suggest further disoder that cannot be modelled. The
 corresponding bond lengths were restrained to be equal (SADI) and RIGU
 restraints were applied to the displacement parameters.
;
_refine_ls_structure_factor_coef Fsqd
_refine_ls_matrix_type           full
_refine_ls_weighting_scheme      calc
_refine_ls_weighting_details     
'w=1/[\s^2^(Fo^2^)+(0.0359P)^2^+6.4157P] where P=(Fo^2^+2Fc^2^)/3'
_atom_sites_solution_primary     direct
_atom_sites_solution_secondary   difmap
_atom_sites_solution_hydrogens   geom
_refine_ls_hydrogen_treatment    constr
_refine_ls_extinction_method     none
_refine_ls_extinction_coef       .
_refine_ls_number_reflns         23602
_refine_ls_number_parameters     1252
_refine_ls_number_restraints     87
_refine_ls_R_factor_all          0.0383
_refine_ls_R_factor_gt           0.0301
_refine_ls_wR_factor_ref         0.0781
_refine_ls_wR_factor_gt          0.0725
_refine_ls_goodness_of_fit_ref   1.016
_refine_ls_restrained_S_all      1.017
_refine_ls_shift/su_max          0.004
_refine_ls_shift/su_mean         0.000

loop_
_atom_site_label
_atom_site_type_symbol
_atom_site_fract_x
_atom_site_fract_y
_atom_site_fract_z
_atom_site_U_iso_or_equiv
_atom_site_adp_type
_atom_site_occupancy
_atom_site_site_symmetry_order
_atom_site_calc_flag
_atom_site_refinement_flags_posn
_atom_site_refinement_flags_adp
_atom_site_refinement_flags_occupancy
_atom_site_disorder_assembly
_atom_site_disorder_group
Ga1_1 Ga 0.91918(2) 0.87888(2) 0.55560(2) 0.01321(4) Uani 1 1 d . . . . .
Cl1_1 Cl 1.02625(2) 0.91456(2) 0.59620(2) 0.01914(6) Uani 1 1 d . . . . .
Si1_1 Si 0.80330(2) 0.73518(2) 0.55907(2) 0.01727(7) Uani 1 1 d . . . . .
O1_1 O 0.82890(6) 0.79358(3) 0.56355(4) 0.01751(19) Uani 1 1 d . . . . .
N1_1 N 0.94410(7) 0.88454(4) 0.47578(5) 0.0150(2) Uani 1 1 d . . . . .
N2_1 N 0.83771(7) 0.92942(4) 0.55768(5) 0.0144(2) Uani 1 1 d . . . . .
N3_1 N 0.89984(7) 0.70231(4) 0.57873(5) 0.0187(2) Uani 1 1 d . . . . .
N4_1 N 0.79991(7) 0.71228(4) 0.63476(5) 0.0176(2) Uani 1 1 d . . . . .
C1_1 C 0.94395(8) 0.92922(5) 0.45430(6) 0.0168(3) Uani 1 1 d . . . . .
C2_1 C 0.90457(8) 0.96801(5) 0.47948(6) 0.0171(3) Uani 1 1 d . . . . .
H2_1 H 0.917342 0.998869 0.464865 0.021 Uiso 1 1 calc R U . . .
C3_1 C 0.84838(8) 0.96704(5) 0.52377(6) 0.0162(3) Uani 1 1 d . . . . .
C4_1 C 0.98747(9) 0.93890(5) 0.39968(6) 0.0226(3) Uani 1 1 d . . . . .
H4A_1 H 0.965073 0.918363 0.369836 0.034 Uiso 1 1 calc R U . . .
H4B_1 H 1.045142 0.931930 0.404534 0.034 Uiso 1 1 calc R U . . .
H4C_1 H 0.980488 0.972715 0.389165 0.034 Uiso 1 1 calc R U . . .
C5_1 C 0.79792(9) 1.01162(5) 0.53132(6) 0.0211(3) Uani 1 1 d . . . . .
H5A_1 H 0.806508 1.033333 0.499308 0.032 Uiso 1 1 calc R U . . .
H5B_1 H 0.813738 1.027807 0.566442 0.032 Uiso 1 1 calc R U . . .
H5C_1 H 0.740684 1.002725 0.533107 0.032 Uiso 1 1 calc R U . . .
C6_1 C 0.96985(8) 0.84567(5) 0.43944(6) 0.0163(3) Uani 1 1 d . . . . .
C7_1 C 1.05167(8) 0.83216(5) 0.43720(6) 0.0185(3) Uani 1 1 d . . . . .
C8_1 C 1.07410(9) 0.79654(5) 0.39880(6) 0.0224(3) Uani 1 1 d . . . . .
H8_1 H 1.129043 0.786830 0.396715 0.027 Uiso 1 1 calc R U . . .
C9_1 C 1.01722(10) 0.77514(6) 0.36366(7) 0.0259(3) Uani 1 1 d . . . . .
H9_1 H 1.033581 0.751489 0.337135 0.031 Uiso 1 1 calc R U . . .
C10_1 C 0.93670(9) 0.78818(6) 0.36715(6) 0.0234(3) Uani 1 1 d . . . . .
H10_1 H 0.898193 0.772997 0.343182 0.028 Uiso 1 1 calc R U . . .
C11_1 C 0.91098(8) 0.82323(5) 0.40527(6) 0.0188(3) Uani 1 1 d . . . . .
C12_1 C 1.11523(8) 0.85444(5) 0.47565(6) 0.0205(3) Uani 1 1 d . . . . .
H12_1 H 1.094170 0.886071 0.489170 0.025 Uiso 1 1 calc R U . . .
C13_1 C 1.19527(9) 0.86349(6) 0.44513(8) 0.0283(3) Uani 1 1 d . . . . .
H13A_1 H 1.220171 0.832675 0.435309 0.043 Uiso 1 1 calc R U . . .
H13B_1 H 1.231783 0.881589 0.469964 0.043 Uiso 1 1 calc R U . . .
H13C_1 H 1.185028 0.882005 0.410609 0.043 Uiso 1 1 calc R U . . .
C14_1 C 1.12982(9) 0.82242(6) 0.52742(7) 0.0267(3) Uani 1 1 d . . . . .
H14A_1 H 1.150584 0.791151 0.515164 0.040 Uiso 1 1 calc R U . . .
H14B_1 H 1.078866 0.817854 0.547642 0.040 Uiso 1 1 calc R U . . .
H14C_1 H 1.169350 0.837785 0.552555 0.040 Uiso 1 1 calc R U . . .
C15_1 C 0.82212(9) 0.83711(6) 0.40809(6) 0.0234(3) Uani 1 1 d . . . . .
H15_1 H 0.812735 0.852021 0.445931 0.028 Uiso 1 1 calc R U . . .
C16_1 C 0.80012(10) 0.87472(6) 0.36327(7) 0.0303(3) Uani 1 1 d . . . . .
H16A_1 H 0.818002 0.863567 0.326106 0.046 Uiso 1 1 calc R U . . .
H16B_1 H 0.826866 0.905191 0.372375 0.046 Uiso 1 1 calc R U . . .
H16C_1 H 0.741435 0.879444 0.362674 0.046 Uiso 1 1 calc R U . . .
C17_1 C 0.76635(10) 0.79337(7) 0.40334(7) 0.0303(3) Uani 1 1 d . . . . .
H17A_1 H 0.770608 0.779543 0.365390 0.045 Uiso 1 1 calc R U . . .
H17B_1 H 0.710412 0.803293 0.410121 0.045 Uiso 1 1 calc R U . . .
H17C_1 H 0.782344 0.769285 0.431452 0.045 Uiso 1 1 calc R U . . .
C18_1 C 0.77382(8) 0.92907(5) 0.59945(6) 0.0155(2) Uani 1 1 d . . . . .
C19_1 C 0.78542(8) 0.95163(5) 0.65197(6) 0.0170(3) Uani 1 1 d . . . . .
C20_1 C 0.72509(9) 0.94658(5) 0.69273(6) 0.0196(3) Uani 1 1 d . . . . .
H20_1 H 0.732629 0.960812 0.728857 0.024 Uiso 1 1 calc R U . . .
C21_1 C 0.65457(9) 0.92131(5) 0.68164(6) 0.0215(3) Uani 1 1 d . . . . .
H21_1 H 0.614240 0.918326 0.709840 0.026 Uiso 1 1 calc R U . . .
C22_1 C 0.64347(8) 0.90041(5) 0.62889(6) 0.0202(3) Uani 1 1 d . . . . .
H22_1 H 0.594404 0.883935 0.621013 0.024 Uiso 1 1 calc R U . . .
C23_1 C 0.70251(8) 0.90299(5) 0.58721(6) 0.0168(3) Uani 1 1 d . . . . .
C24_1 C 0.86050(8) 0.98079(5) 0.66652(6) 0.0187(3) Uani 1 1 d . . . . .
H24_1 H 0.893588 0.984160 0.631514 0.022 Uiso 1 1 calc R U . . .
C25_1 C 0.83757(10) 1.03150(5) 0.68705(7) 0.0250(3) Uani 1 1 d . . . . .
H25A_1 H 0.886638 1.050853 0.691683 0.038 Uiso 1 1 calc R U . . .
H25B_1 H 0.809610 1.029146 0.723343 0.038 Uiso 1 1 calc R U . . .
H25C_1 H 0.801865 1.046764 0.659183 0.038 Uiso 1 1 calc R U . . .
C26_1 C 0.91202(9) 0.95538(6) 0.71135(6) 0.0240(3) Uani 1 1 d . . . . .
H26A_1 H 0.925022 0.922834 0.698444 0.036 Uiso 1 1 calc R U . . .
H26B_1 H 0.881891 0.953580 0.746818 0.036 Uiso 1 1 calc R U . . .
H26C_1 H 0.962144 0.973444 0.717476 0.036 Uiso 1 1 calc R U . . .
C27_1 C 0.69123(8) 0.87759(5) 0.53078(6) 0.0185(3) Uani 1 1 d . . . . .
H27_1 H 0.744787 0.863814 0.519986 0.022 Uiso 1 1 calc R U . . .
C28_1 C 0.66585(10) 0.91252(6) 0.48380(7) 0.0264(3) Uani 1 1 d . . . . .
H28A_1 H 0.709444 0.935642 0.477159 0.040 Uiso 1 1 calc R U . . .
H28B_1 H 0.616909 0.929731 0.495213 0.040 Uiso 1 1 calc R U . . .
H28C_1 H 0.654965 0.894504 0.449006 0.040 Uiso 1 1 calc R U . . .
C29_1 C 0.63110(9) 0.83588(6) 0.53356(7) 0.0243(3) Uani 1 1 d . . . . .
H29A_1 H 0.632951 0.817618 0.498195 0.036 Uiso 1 1 calc R U . . .
H29B_1 H 0.576454 0.848553 0.539078 0.036 Uiso 1 1 calc R U . . .
H29C_1 H 0.645407 0.814763 0.565204 0.036 Uiso 1 1 calc R U . . .
C30_1 C 0.86763(8) 0.68718(5) 0.62748(6) 0.0177(3) Uani 1 1 d . . . . .
C31_1 C 0.89984(8) 0.64875(5) 0.66554(6) 0.0186(3) Uani 1 1 d . . . . .
C32_1 C 0.88100(9) 0.60058(5) 0.65633(7) 0.0240(3) Uani 1 1 d . . . . .
H32_1 H 0.849195 0.591664 0.624487 0.029 Uiso 1 1 calc R U . . .
C33_1 C 0.90858(10) 0.56550(6) 0.69358(7) 0.0291(3) Uani 1 1 d . . . . .
H33_1 H 0.895097 0.532721 0.687461 0.035 Uiso 1 1 calc R U . . .
C34_1 C 0.95581(10) 0.57850(6) 0.73967(7) 0.0285(3) Uani 1 1 d . . . . .
H34_1 H 0.974672 0.554549 0.765124 0.034 Uiso 1 1 calc R U . . .
C35_1 C 0.97560(9) 0.62622(6) 0.74877(7) 0.0255(3) Uani 1 1 d . . . . .
H35_1 H 1.008261 0.634904 0.780279 0.031 Uiso 1 1 calc R U . . .
C36_1 C 0.94774(9) 0.66146(5) 0.71187(6) 0.0214(3) Uani 1 1 d . . . . .
H36_1 H 0.961317 0.694195 0.718202 0.026 Uiso 1 1 calc R U . . .
C37_1 C 0.97172(9) 0.68500(5) 0.54821(7) 0.0243(3) Uani 1 1 d . . . . .
C38_1 C 0.97410(10) 0.71356(6) 0.49318(7) 0.0277(3) Uani 1 1 d . . . . .
H38A_1 H 1.021908 0.704245 0.471510 0.042 Uiso 1 1 calc R U . . .
H38B_1 H 0.976614 0.747975 0.501760 0.042 Uiso 1 1 calc R U . . .
H38C_1 H 0.925287 0.706783 0.470940 0.042 Uiso 1 1 calc R U . . .
C39_1 C 0.96552(14) 0.63139(6) 0.53368(10) 0.0454(5) Uani 1 1 d . . . . .
H39A_1 H 0.913208 0.624952 0.515619 0.068 Uiso 1 1 calc R U . . .
H39B_1 H 0.970268 0.612340 0.568366 0.068 Uiso 1 1 calc R U . . .
H39C_1 H 1.009134 0.622631 0.507791 0.068 Uiso 1 1 calc R U . . .
C40_1 C 1.04802(10) 0.69487(7) 0.58291(8) 0.0335(4) Uani 1 1 d . . . . .
H40A_1 H 1.095659 0.685587 0.561045 0.050 Uiso 1 1 calc R U . . .
H40B_1 H 1.046371 0.676179 0.617976 0.050 Uiso 1 1 calc R U . . .
H40C_1 H 1.050974 0.729189 0.591985 0.050 Uiso 1 1 calc R U . . .
C41_1 C 0.73337(8) 0.70396(5) 0.67517(6) 0.0195(3) Uani 1 1 d . . . . .
C42_1 C 0.66834(9) 0.74129(6) 0.66110(7) 0.0231(3) Uani 1 1 d . . . . .
H42A_1 H 0.649949 0.736811 0.622036 0.035 Uiso 1 1 calc R U . . .
H42B_1 H 0.690904 0.773641 0.665503 0.035 Uiso 1 1 calc R U . . .
H42C_1 H 0.622552 0.737308 0.686774 0.035 Uiso 1 1 calc R U . . .
C43_1 C 0.76283(9) 0.71100(6) 0.73586(6) 0.0263(3) Uani 1 1 d . . . . .
H43A_1 H 0.801345 0.685530 0.745640 0.039 Uiso 1 1 calc R U . . .
H43B_1 H 0.716669 0.709634 0.761582 0.039 Uiso 1 1 calc R U . . .
H43C_1 H 0.789392 0.742344 0.739319 0.039 Uiso 1 1 calc R U . . .
C44_1 C 0.69635(10) 0.65387(6) 0.66766(8) 0.0302(3) Uani 1 1 d . . . . .
H44A_1 H 0.680945 0.649208 0.627998 0.045 Uiso 1 1 calc R U . . .
H44B_1 H 0.648363 0.650946 0.691504 0.045 Uiso 1 1 calc R U . . .
H44C_1 H 0.736056 0.629432 0.678661 0.045 Uiso 1 1 calc R U . . .
C45_1 C 0.89876(8) 0.81464(5) 0.59035(6) 0.0159(2) Uani 1 1 d . . . . .
H45_1 H 0.946230 0.793699 0.581716 0.019 Uiso 1 1 calc R U . . .
C46_1 C 0.89312(8) 0.81900(5) 0.65386(6) 0.0169(3) Uani 1 1 d . . . . .
C47_1 C 0.82201(8) 0.83234(5) 0.68113(6) 0.0190(3) Uani 1 1 d . . . . .
H47_1 H 0.774455 0.837876 0.659429 0.023 Uiso 1 1 calc R U . . .
C48_1 C 0.81949(9) 0.83768(5) 0.73949(6) 0.0213(3) Uani 1 1 d . . . . .
H48_1 H 0.769983 0.846264 0.756954 0.026 Uiso 1 1 calc R U . . .
C49_1 C 0.88827(9) 0.83070(5) 0.77301(6) 0.0211(3) Uani 1 1 d . . . . .
C50_1 C 0.95965(9) 0.81800(5) 0.74551(6) 0.0226(3) Uani 1 1 d . . . . .
H50_1 H 1.007547 0.813363 0.767126 0.027 Uiso 1 1 calc R U . . .
C51_1 C 0.96221(9) 0.81199(5) 0.68716(6) 0.0204(3) Uani 1 1 d . . . . .
H51_1 H 1.011534 0.803010 0.669721 0.025 Uiso 1 1 calc R U . . .
C52_1 C 0.88679(10) 0.83843(6) 0.83622(6) 0.0274(3) Uani 1 1 d D . . . .
H52A_1 H 0.924524 0.815204 0.853899 0.033 Uiso 0.634(3) 1 calc R U P A 1
H52B_1 H 0.831863 0.830698 0.849880 0.033 Uiso 0.634(3) 1 calc R U P A 1
H52C_1 H 0.937892 0.827334 0.853813 0.033 Uiso 0.366(3) 1 calc R U P A 2
H52D_1 H 0.841220 0.820771 0.853463 0.033 Uiso 0.366(3) 1 calc R U P A 2
C53_1 C 0.9089(2) 0.88878(12) 0.85714(14) 0.0285(7) Uani 0.634(3) 1 d D . P A 1
H53A_1 H 0.929826 0.886434 0.896309 0.034 Uiso 0.634(3) 1 calc R U P A 1
H53B_1 H 0.952729 0.901780 0.833275 0.034 Uiso 0.634(3) 1 calc R U P A 1
C54_1 C 0.83833(17) 0.92335(10) 0.85599(12) 0.0327(7) Uani 0.634(3) 1 d D . P A
1
H54A_1 H 0.797599 0.912751 0.883824 0.039 Uiso 0.634(3) 1 calc R U P A 1
H54B_1 H 0.812755 0.922456 0.818100 0.039 Uiso 0.634(3) 1 calc R U P A 1
C55_1 C 0.8633(2) 0.97471(11) 0.86936(13) 0.0416(8) Uani 0.634(3) 1 d D . P A 1
H55A_1 H 0.907115 0.984238 0.843359 0.050 Uiso 0.634(3) 1 calc R U P A 1
H55B_1 H 0.885309 0.975815 0.908309 0.050 Uiso 0.634(3) 1 calc R U P A 1
C56_1 C 0.7947(3) 1.01112(14) 0.86439(16) 0.0690(14) Uani 0.634(3) 1 d D . P A
1
H56A_1 H 0.768099 1.007607 0.827039 0.083 Uiso 0.634(3) 1 calc R U P A 1
H56B_1 H 0.753857 1.004389 0.893789 0.083 Uiso 0.634(3) 1 calc R U P A 1
C57_1 C 0.8246(6) 1.06190(19) 0.8710(3) 0.123(3) Uani 0.634(3) 1 d D . P A 1
H57A_1 H 0.864179 1.068898 0.841473 0.185 Uiso 0.634(3) 1 calc R U P A 1
H57B_1 H 0.850068 1.065655 0.908200 0.185 Uiso 0.634(3) 1 calc R U P A 1
H57C_1 H 0.778978 1.084201 0.867617 0.185 Uiso 0.634(3) 1 calc R U P A 1
C53'_1 C 0.8760(4) 0.89464(18) 0.8443(2) 0.0268(12) Uani 0.366(3) 1 d D . P A 2
H53C_1 H 0.920510 0.911614 0.824869 0.032 Uiso 0.366(3) 1 calc R U P A 2
H53D_1 H 0.824446 0.904876 0.826599 0.032 Uiso 0.366(3) 1 calc R U P A 2
C55'_1 C 0.8490(4) 0.9612(2) 0.9162(2) 0.0465(14) Uani 0.366(3) 1 d D . P A 2
H55C_1 H 0.793046 0.964833 0.901847 0.056 Uiso 0.366(3) 1 calc R U P A 2
H55D_1 H 0.848083 0.967372 0.957373 0.056 Uiso 0.366(3) 1 calc R U P A 2
C54'_1 C 0.8760(3) 0.90865(18) 0.90652(18) 0.0330(11) Uani 0.366(3) 1 d D . P A
2
H54C_1 H 0.931078 0.904292 0.922198 0.040 Uiso 0.366(3) 1 calc R U P A 2
H54D_1 H 0.839243 0.886900 0.927259 0.040 Uiso 0.366(3) 1 calc R U P A 2
C56'_1 C 0.9013(5) 0.9990(2) 0.8885(3) 0.0635(19) Uani 0.366(3) 1 d D . P A 2
H56C_1 H 0.904150 0.992659 0.847449 0.076 Uiso 0.366(3) 1 calc R U P A 2
H56D_1 H 0.956859 0.996975 0.904166 0.076 Uiso 0.366(3) 1 calc R U P A 2
C57'_1 C 0.8676(6) 1.0500(3) 0.8984(5) 0.084(3) Uani 0.366(3) 1 d D . P A 2
H57D_1 H 0.889474 1.071906 0.869889 0.125 Uiso 0.366(3) 1 calc R U P A 2
H57E_1 H 0.883479 1.061127 0.936147 0.125 Uiso 0.366(3) 1 calc R U P A 2
H57F_1 H 0.808552 1.049345 0.895428 0.125 Uiso 0.366(3) 1 calc R U P A 2
Ga1_2 Ga 0.41375(2) 0.60874(2) 0.35049(2) 0.01418(4) Uani 1 1 d . . . . .
Cl1_2 Cl 0.52714(2) 0.57421(2) 0.31807(2) 0.02358(7) Uani 1 1 d . . . . .
Si1_2 Si 0.30972(2) 0.75608(2) 0.33870(2) 0.01744(7) Uani 1 1 d . . . . .
O1_2 O 0.32963(6) 0.69670(3) 0.33877(4) 0.01802(19) Uani 1 1 d . . . . .
N1_2 N 0.42819(7) 0.60675(4) 0.43250(5) 0.0145(2) Uani 1 1 d . . . . .
N2_2 N 0.33545(7) 0.55662(4) 0.34588(5) 0.0157(2) Uani 1 1 d . . . . .
N3_2 N 0.40762(7) 0.78488(4) 0.31621(5) 0.0175(2) Uani 1 1 d . . . . .
N4_2 N 0.30421(7) 0.77747(4) 0.26210(5) 0.0183(2) Uani 1 1 d . . . . .
C1_2 C 0.42112(8) 0.56425(5) 0.45821(6) 0.0165(3) Uani 1 1 d . . . . .
C2_2 C 0.38700(8) 0.52343(5) 0.43283(6) 0.0184(3) Uani 1 1 d . . . . .
H2_2 H 0.395940 0.493840 0.451877 0.022 Uiso 1 1 calc R U . . .
C3_2 C 0.34132(8) 0.52083(5) 0.38282(6) 0.0180(3) Uani 1 1 d . . . . .
C4_2 C 0.44895(9) 0.55900(5) 0.51882(6) 0.0208(3) Uani 1 1 d . . . . .
H4A_2 H 0.439426 0.525982 0.531534 0.031 Uiso 1 1 calc R U . . .
H4B_2 H 0.418685 0.581322 0.542756 0.031 Uiso 1 1 calc R U . . .
H4C_2 H 0.506784 0.566307 0.521476 0.031 Uiso 1 1 calc R U . . .
C5_2 C 0.29756(10) 0.47418(5) 0.37191(7) 0.0264(3) Uani 1 1 d . . . . .
H5A_2 H 0.247028 0.480679 0.351519 0.040 Uiso 1 1 calc R U . . .
H5B_2 H 0.285463 0.458533 0.407974 0.040 Uiso 1 1 calc R U . . .
H5C_2 H 0.331740 0.453027 0.349129 0.040 Uiso 1 1 calc R U . . .
C6_2 C 0.45396(8) 0.64745(5) 0.46648(5) 0.0151(2) Uani 1 1 d . . . . .
C7_2 C 0.53680(8) 0.65647(5) 0.47484(6) 0.0173(3) Uani 1 1 d . . . . .
C8_2 C 0.55925(9) 0.69443(5) 0.51061(6) 0.0207(3) Uani 1 1 d . . . . .
H8_2 H 0.614865 0.701447 0.516401 0.025 Uiso 1 1 calc R U . . .
C9_2 C 0.50115(9) 0.72177(5) 0.53755(6) 0.0222(3) Uani 1 1 d . . . . .
H9_2 H 0.517181 0.746696 0.562637 0.027 Uiso 1 1 calc R U . . .
C10_2 C 0.41983(9) 0.71301(5) 0.52815(6) 0.0203(3) Uani 1 1 d . . . . .
H10_2 H 0.380723 0.732230 0.546783 0.024 Uiso 1 1 calc R U . . .
C11_2 C 0.39414(8) 0.67643(5) 0.49179(6) 0.0167(3) Uani 1 1 d . . . . .
C12_2 C 0.60285(8) 0.62756(5) 0.44616(6) 0.0204(3) Uani 1 1 d . . . . .
H12_2 H 0.577430 0.598633 0.428388 0.025 Uiso 1 1 calc R U . . .
C13_2 C 0.66739(10) 0.61035(6) 0.48835(7) 0.0286(3) Uani 1 1 d . . . . .
H13A_2 H 0.703608 0.587546 0.469651 0.043 Uiso 1 1 calc R U . . .
H13B_2 H 0.641129 0.594547 0.520371 0.043 Uiso 1 1 calc R U . . .
H13C_2 H 0.698658 0.637972 0.501949 0.043 Uiso 1 1 calc R U . . .
C14_2 C 0.64184(10) 0.65768(6) 0.39920(7) 0.0305(3) Uani 1 1 d . . . . .
H14A_2 H 0.681579 0.638080 0.379064 0.046 Uiso 1 1 calc R U . . .
H14B_2 H 0.668821 0.685662 0.415922 0.046 Uiso 1 1 calc R U . . .
H14C_2 H 0.599986 0.668517 0.372666 0.046 Uiso 1 1 calc R U . . .
C15_2 C 0.30453(8) 0.66890(5) 0.47961(6) 0.0190(3) Uani 1 1 d . . . . .
H15_2 H 0.299003 0.659508 0.438995 0.023 Uiso 1 1 calc R U . . .
C16_2 C 0.26766(9) 0.62841(6) 0.51527(7) 0.0260(3) Uani 1 1 d . . . . .
H16A_2 H 0.209205 0.627103 0.508593 0.039 Uiso 1 1 calc R U . . .
H16B_2 H 0.278210 0.634645 0.555381 0.039 Uiso 1 1 calc R U . . .
H16C_2 H 0.292052 0.597661 0.504571 0.039 Uiso 1 1 calc R U . . .
C17_2 C 0.25493(9) 0.71475(6) 0.48842(7) 0.0239(3) Uani 1 1 d . . . . .
H17A_2 H 0.280801 0.741550 0.468658 0.036 Uiso 1 1 calc R U . . .
H17B_2 H 0.252045 0.721999 0.528874 0.036 Uiso 1 1 calc R U . . .
H17C_2 H 0.200227 0.710028 0.473358 0.036 Uiso 1 1 calc R U . . .
C18_2 C 0.27499(8) 0.55454(5) 0.30139(6) 0.0178(3) Uani 1 1 d . . . . .
C19_2 C 0.29286(9) 0.53259(5) 0.24955(6) 0.0203(3) Uani 1 1 d . . . . .
C20_2 C 0.23297(10) 0.53317(6) 0.20767(7) 0.0264(3) Uani 1 1 d . . . . .
H20_2 H 0.243669 0.518740 0.172110 0.032 Uiso 1 1 calc R U . . .
C21_2 C 0.15850(10) 0.55428(6) 0.21682(7) 0.0301(3) Uani 1 1 d . . . . .
H21_2 H 0.118867 0.554438 0.187638 0.036 Uiso 1 1 calc R U . . .
C22_2 C 0.14172(9) 0.57517(6) 0.26856(7) 0.0273(3) Uani 1 1 d . . . . .
H22_2 H 0.090250 0.589329 0.274628 0.033 Uiso 1 1 calc R U . . .
C23_2 C 0.19923(9) 0.57577(5) 0.31194(6) 0.0211(3) Uani 1 1 d . . . . .
C24_2 C 0.37372(9) 0.50905(5) 0.23753(6) 0.0222(3) Uani 1 1 d . . . . .
H24_2 H 0.406030 0.509093 0.273349 0.027 Uiso 1 1 calc R U . . .
C25_2 C 0.36388(12) 0.45674(6) 0.21828(8) 0.0346(4) Uani 1 1 d . . . . .
H25A_2 H 0.337004 0.455960 0.181299 0.052 Uiso 1 1 calc R U . . .
H25B_2 H 0.331140 0.439205 0.245824 0.052 Uiso 1 1 calc R U . . .
H25C_2 H 0.417202 0.441638 0.215424 0.052 Uiso 1 1 calc R U . . .
C26_2 C 0.42097(10) 0.53751(6) 0.19314(7) 0.0268(3) Uani 1 1 d . . . . .
H26A_2 H 0.391538 0.536813 0.157107 0.040 Uiso 1 1 calc R U . . .
H26B_2 H 0.474459 0.523035 0.188210 0.040 Uiso 1 1 calc R U . . .
H26C_2 H 0.427100 0.570865 0.205718 0.040 Uiso 1 1 calc R U . . .
C27_2 C 0.17869(9) 0.59717(6) 0.36912(7) 0.0261(3) Uani 1 1 d . . . . .
H27_2 H 0.230581 0.602227 0.390137 0.031 Uiso 1 1 calc R U . . .
C28_2 C 0.12723(13) 0.56192(7) 0.40358(8) 0.0397(4) Uani 1 1 d . . . . .
H28A_2 H 0.076762 0.555230 0.383201 0.060 Uiso 1 1 calc R U . . .
H28B_2 H 0.114870 0.576138 0.440413 0.060 Uiso 1 1 calc R U . . .
H28C_2 H 0.157221 0.531906 0.409101 0.060 Uiso 1 1 calc R U . . .
C29_2 C 0.13624(10) 0.64587(6) 0.36459(8) 0.0343(4) Uani 1 1 d . . . . .
H29A_2 H 0.170293 0.668229 0.343353 0.051 Uiso 1 1 calc R U . . .
H29B_2 H 0.126858 0.658702 0.402555 0.051 Uiso 1 1 calc R U . . .
H29C_2 H 0.084372 0.641880 0.344972 0.051 Uiso 1 1 calc R U . . .
C30_2 C 0.37360(8) 0.80140(5) 0.26841(6) 0.0173(3) Uani 1 1 d . . . . .
C31_2 C 0.40435(9) 0.84138(5) 0.23238(6) 0.0194(3) Uani 1 1 d . . . . .
C32_2 C 0.38744(10) 0.88914(6) 0.24625(6) 0.0254(3) Uani 1 1 d . . . . .
H32_2 H 0.355351 0.896208 0.278358 0.030 Uiso 1 1 calc R U . . .
C33_2 C 0.41743(11) 0.92634(6) 0.21320(7) 0.0306(3) Uani 1 1 d . . . . .
H33_2 H 0.406178 0.958754 0.222967 0.037 Uiso 1 1 calc R U . . .
C34_2 C 0.46366(11) 0.91622(6) 0.16607(7) 0.0314(4) Uani 1 1 d . . . . .
H34_2 H 0.484495 0.941699 0.143761 0.038 Uiso 1 1 calc R U . . .
C35_2 C 0.47954(10) 0.86899(6) 0.15144(7) 0.0276(3) Uani 1 1 d . . . . .
H35_2 H 0.510461 0.862161 0.118697 0.033 Uiso 1 1 calc R U . . .
C36_2 C 0.45036(9) 0.83138(6) 0.18454(6) 0.0225(3) Uani 1 1 d . . . . .
H36_2 H 0.461787 0.799037 0.174544 0.027 Uiso 1 1 calc R U . . .
C37_2 C 0.48533(8) 0.79710(5) 0.34370(6) 0.0186(3) Uani 1 1 d . . . . .
C38_2 C 0.48319(10) 0.77357(5) 0.40207(6) 0.0236(3) Uani 1 1 d . . . . .
H38A_2 H 0.473720 0.738991 0.397878 0.035 Uiso 1 1 calc R U . . .
H38B_2 H 0.439523 0.787801 0.424328 0.035 Uiso 1 1 calc R U . . .
H38C_2 H 0.534945 0.778850 0.421407 0.035 Uiso 1 1 calc R U . . .
C39_2 C 0.55569(9) 0.77697(6) 0.30949(7) 0.0257(3) Uani 1 1 d . . . . .
H39A_2 H 0.555279 0.791290 0.271668 0.038 Uiso 1 1 calc R U . . .
H39B_2 H 0.550142 0.742011 0.306310 0.038 Uiso 1 1 calc R U . . .
H39C_2 H 0.606776 0.784691 0.328557 0.038 Uiso 1 1 calc R U . . .
C40_2 C 0.49695(10) 0.85114(5) 0.35178(7) 0.0266(3) Uani 1 1 d . . . . .
H40A_2 H 0.505570 0.866373 0.314968 0.040 Uiso 1 1 calc R U . . .
H40B_2 H 0.544050 0.856887 0.376127 0.040 Uiso 1 1 calc R U . . .
H40C_2 H 0.448693 0.864819 0.369412 0.040 Uiso 1 1 calc R U . . .
C41_2 C 0.23431(9) 0.78951(6) 0.22517(6) 0.0220(3) Uani 1 1 d . . . . .
C42_2 C 0.17116(9) 0.75027(6) 0.23533(7) 0.0281(3) Uani 1 1 d . . . . .
H42A_2 H 0.122147 0.757560 0.213542 0.042 Uiso 1 1 calc R U . . .
H42B_2 H 0.158073 0.748986 0.275632 0.042 Uiso 1 1 calc R U . . .
H42C_2 H 0.192839 0.719159 0.223312 0.042 Uiso 1 1 calc R U . . .
C43_2 C 0.25854(10) 0.78873(7) 0.16284(7) 0.0295(3) Uani 1 1 d . . . . .
H43A_2 H 0.209978 0.790917 0.139110 0.044 Uiso 1 1 calc R U . . .
H43B_2 H 0.287093 0.758705 0.154584 0.044 Uiso 1 1 calc R U . . .
H43C_2 H 0.294077 0.816059 0.154943 0.044 Uiso 1 1 calc R U . . .
C44_2 C 0.19721(10) 0.83798(6) 0.24107(8) 0.0345(4) Uani 1 1 d . . . . .
H44A_2 H 0.235808 0.863733 0.232873 0.052 Uiso 1 1 calc R U . . .
H44B_2 H 0.184441 0.838167 0.281452 0.052 Uiso 1 1 calc R U . . .
H44C_2 H 0.147617 0.843099 0.219068 0.052 Uiso 1 1 calc R U . . .
C45_2 C 0.39734(8) 0.67246(5) 0.31358(6) 0.0166(3) Uani 1 1 d . . . . .
H45_2 H 0.446296 0.692167 0.322502 0.020 Uiso 1 1 calc R U . . .
C46_2 C 0.39159(8) 0.66953(5) 0.25000(6) 0.0174(3) Uani 1 1 d . . . . .
C47_2 C 0.32004(9) 0.65661(5) 0.22262(6) 0.0192(3) Uani 1 1 d . . . . .
H47_2 H 0.273493 0.649272 0.244298 0.023 Uiso 1 1 calc R U . . .
C48_2 C 0.31588(9) 0.65433(5) 0.16395(6) 0.0204(3) Uani 1 1 d . . . . .
H48_2 H 0.266497 0.645372 0.146214 0.024 Uiso 1 1 calc R U . . .
C49_2 C 0.38296(9) 0.66495(5) 0.13069(6) 0.0187(3) Uani 1 1 d . . . . .
C50_2 C 0.45450(9) 0.67782(5) 0.15832(6) 0.0197(3) Uani 1 1 d . . . . .
H50_2 H 0.501042 0.685206 0.136656 0.024 Uiso 1 1 calc R U . . .
C51_2 C 0.45894(9) 0.68002(5) 0.21698(6) 0.0195(3) Uani 1 1 d . . . . .
H51_2 H 0.508404 0.688773 0.234754 0.023 Uiso 1 1 calc R U . . .
C52_2 C 0.38152(9) 0.65878(5) 0.06731(6) 0.0201(3) Uani 1 1 d . . . . .
H52A_2 H 0.422462 0.680089 0.050054 0.024 Uiso 1 1 calc R U . . .
H52B_2 H 0.327785 0.668126 0.052364 0.024 Uiso 1 1 calc R U . . .
C53_2 C 0.39926(9) 0.60657(5) 0.05136(6) 0.0201(3) Uani 1 1 d . . . . .
H53A_2 H 0.446774 0.595440 0.073331 0.024 Uiso 1 1 calc R U . . .
H53B_2 H 0.352594 0.586469 0.062429 0.024 Uiso 1 1 calc R U . . .
C54_2 C 0.41577(8) 0.59873(5) -0.01134(6) 0.0181(3) Uani 1 1 d . . . . .
H54A_2 H 0.366988 0.607206 -0.033588 0.022 Uiso 1 1 calc R U . . .
H54B_2 H 0.460356 0.620030 -0.023458 0.022 Uiso 1 1 calc R U . . .
C55_2 C 0.43853(9) 0.54655(5) -0.02283(6) 0.0208(3) Uani 1 1 d . . . . .
H55A_2 H 0.392873 0.525835 -0.011268 0.025 Uiso 1 1 calc R U . . .
H55B_2 H 0.485450 0.538140 0.001336 0.025 Uiso 1 1 calc R U . . .
C56_2 C 0.45957(9) 0.53478(5) -0.08403(6) 0.0221(3) Uani 1 1 d . . . . .
H56A_2 H 0.501351 0.557576 -0.097208 0.026 Uiso 1 1 calc R U . . .
H56B_2 H 0.482865 0.502044 -0.085635 0.026 Uiso 1 1 calc R U . . .
C57_2 C 0.38715(10) 0.53731(6) -0.12380(6) 0.0254(3) Uani 1 1 d . . . . .
H57A_2 H 0.405233 0.532746 -0.162791 0.038 Uiso 1 1 calc R U . . .
H57B_2 H 0.361116 0.568786 -0.120238 0.038 Uiso 1 1 calc R U . . .
H57C_2 H 0.348465 0.512028 -0.113979 0.038 Uiso 1 1 calc R U . . .

loop_
_atom_site_aniso_label
_atom_site_aniso_U_11
_atom_site_aniso_U_22
_atom_site_aniso_U_33
_atom_site_aniso_U_23
_atom_site_aniso_U_13
_atom_site_aniso_U_12
Ga1_1 0.01297(7) 0.01200(8) 0.01466(8) -0.00016(6) 0.00021(6) -0.00051(6)
Cl1_1 0.01725(14) 0.01895(15) 0.02120(15) -0.00327(12) -0.00242(11)
-0.00254(11)
Si1_1 0.01894(17) 0.01536(17) 0.01750(17) 0.00110(13) -0.00126(13) -0.00309(13)
O1_1 0.0170(4) 0.0157(5) 0.0197(5) 0.0017(4) -0.0023(4) -0.0018(3)
N1_1 0.0148(5) 0.0146(5) 0.0155(5) -0.0005(4) 0.0015(4) 0.0002(4)
N2_1 0.0141(5) 0.0137(5) 0.0153(5) -0.0005(4) 0.0008(4) -0.0004(4)
N3_1 0.0203(6) 0.0157(5) 0.0202(6) 0.0007(4) 0.0025(4) 0.0005(4)
N4_1 0.0173(5) 0.0179(6) 0.0177(6) 0.0030(4) 0.0001(4) -0.0019(4)
C1_1 0.0148(6) 0.0183(6) 0.0174(6) 0.0003(5) 0.0007(5) -0.0026(5)
C2_1 0.0181(6) 0.0142(6) 0.0192(6) 0.0027(5) 0.0013(5) -0.0020(5)
C3_1 0.0163(6) 0.0136(6) 0.0187(6) -0.0016(5) -0.0017(5) -0.0011(5)
C4_1 0.0248(7) 0.0211(7) 0.0220(7) 0.0026(5) 0.0077(6) 0.0003(5)
C5_1 0.0258(7) 0.0156(6) 0.0219(7) 0.0026(5) 0.0030(5) 0.0032(5)
C6_1 0.0191(6) 0.0143(6) 0.0155(6) -0.0005(5) 0.0031(5) -0.0008(5)
C7_1 0.0188(6) 0.0160(6) 0.0208(7) -0.0001(5) 0.0037(5) -0.0013(5)
C8_1 0.0225(7) 0.0186(7) 0.0261(7) -0.0013(6) 0.0068(6) 0.0013(5)
C9_1 0.0312(8) 0.0220(7) 0.0245(7) -0.0072(6) 0.0080(6) -0.0003(6)
C10_1 0.0270(7) 0.0240(7) 0.0193(7) -0.0046(6) 0.0010(5) -0.0036(6)
C11_1 0.0201(7) 0.0204(7) 0.0158(6) 0.0001(5) 0.0014(5) -0.0020(5)
C12_1 0.0150(6) 0.0176(7) 0.0287(7) -0.0037(6) 0.0024(5) 0.0007(5)
C13_1 0.0176(7) 0.0221(7) 0.0454(10) -0.0060(7) 0.0081(6) -0.0016(5)
C14_1 0.0227(7) 0.0262(8) 0.0312(8) -0.0013(6) -0.0033(6) 0.0043(6)
C15_1 0.0188(7) 0.0320(8) 0.0194(7) -0.0065(6) -0.0013(5) -0.0009(6)
C16_1 0.0265(8) 0.0295(8) 0.0350(9) -0.0038(7) -0.0052(6) 0.0037(6)
C17_1 0.0231(7) 0.0415(9) 0.0262(8) 0.0019(7) -0.0040(6) -0.0080(7)
C18_1 0.0144(6) 0.0138(6) 0.0182(6) 0.0024(5) 0.0017(5) 0.0017(5)
C19_1 0.0174(6) 0.0144(6) 0.0194(7) 0.0018(5) 0.0007(5) 0.0018(5)
C20_1 0.0232(7) 0.0184(7) 0.0173(6) 0.0002(5) 0.0026(5) 0.0020(5)
C21_1 0.0185(6) 0.0229(7) 0.0231(7) 0.0041(6) 0.0067(5) 0.0025(5)
C22_1 0.0140(6) 0.0205(7) 0.0261(7) 0.0027(5) 0.0022(5) -0.0002(5)
C23_1 0.0149(6) 0.0148(6) 0.0208(7) 0.0022(5) -0.0001(5) 0.0019(5)
C24_1 0.0207(6) 0.0177(7) 0.0176(6) -0.0013(5) 0.0018(5) -0.0018(5)
C25_1 0.0293(8) 0.0192(7) 0.0266(8) -0.0045(6) 0.0031(6) -0.0025(6)
C26_1 0.0250(7) 0.0251(7) 0.0218(7) 0.0002(6) -0.0031(6) -0.0030(6)
C27_1 0.0146(6) 0.0189(7) 0.0219(7) -0.0002(5) -0.0009(5) -0.0002(5)
C28_1 0.0292(8) 0.0261(8) 0.0239(7) 0.0029(6) -0.0055(6) -0.0023(6)
C29_1 0.0223(7) 0.0227(7) 0.0279(8) -0.0016(6) -0.0021(6) -0.0048(6)
C30_1 0.0190(6) 0.0145(6) 0.0195(7) -0.0003(5) -0.0009(5) -0.0032(5)
C31_1 0.0171(6) 0.0179(7) 0.0209(7) 0.0030(5) 0.0010(5) 0.0005(5)
C32_1 0.0264(7) 0.0201(7) 0.0255(7) 0.0016(6) -0.0043(6) -0.0018(6)
C33_1 0.0333(8) 0.0182(7) 0.0357(9) 0.0035(6) -0.0033(7) 0.0012(6)
C34_1 0.0300(8) 0.0270(8) 0.0284(8) 0.0083(6) -0.0025(6) 0.0066(6)
C35_1 0.0219(7) 0.0314(8) 0.0231(7) 0.0022(6) -0.0027(6) 0.0020(6)
C36_1 0.0192(6) 0.0217(7) 0.0232(7) 0.0000(6) 0.0007(5) -0.0017(5)
C37_1 0.0263(7) 0.0200(7) 0.0269(8) 0.0004(6) 0.0096(6) 0.0024(6)
C38_1 0.0315(8) 0.0273(8) 0.0245(8) -0.0001(6) 0.0090(6) 0.0007(6)
C39_1 0.0602(13) 0.0206(8) 0.0557(12) -0.0040(8) 0.0307(10) 0.0043(8)
C40_1 0.0204(7) 0.0448(10) 0.0352(9) 0.0105(8) 0.0069(6) 0.0067(7)
C41_1 0.0172(6) 0.0206(7) 0.0208(7) 0.0039(5) 0.0026(5) -0.0021(5)
C42_1 0.0181(6) 0.0253(7) 0.0258(7) 0.0060(6) 0.0018(5) -0.0005(5)
C43_1 0.0245(7) 0.0353(9) 0.0192(7) 0.0050(6) 0.0022(6) 0.0037(6)
C44_1 0.0248(7) 0.0237(8) 0.0421(9) 0.0036(7) 0.0047(7) -0.0067(6)
C45_1 0.0161(6) 0.0126(6) 0.0189(6) 0.0017(5) -0.0002(5) -0.0004(5)
C46_1 0.0199(6) 0.0122(6) 0.0185(7) 0.0031(5) -0.0006(5) -0.0011(5)
C47_1 0.0184(6) 0.0171(6) 0.0215(7) 0.0032(5) -0.0018(5) -0.0013(5)
C48_1 0.0218(7) 0.0192(7) 0.0230(7) 0.0016(5) 0.0024(5) -0.0011(5)
C49_1 0.0281(7) 0.0153(6) 0.0197(7) 0.0024(5) -0.0009(5) -0.0019(5)
C50_1 0.0242(7) 0.0220(7) 0.0214(7) 0.0024(6) -0.0045(5) 0.0020(5)
C51_1 0.0198(6) 0.0202(7) 0.0214(7) 0.0026(5) -0.0013(5) 0.0023(5)
C52_1 0.0359(8) 0.0263(8) 0.0201(7) -0.0008(6) 0.0012(6) 0.0006(6)
C53_1 0.0320(18) 0.0321(16) 0.0214(15) -0.0016(12) -0.0022(12) -0.0019(13)
C54_1 0.0359(14) 0.0306(15) 0.0318(14) 0.0002(11) 0.0103(11) 0.0027(12)
C55_1 0.063(2) 0.0290(15) 0.0327(16) -0.0067(12) 0.0096(14) 0.0019(14)
C56_1 0.117(4) 0.050(2) 0.0395(19) -0.0019(16) 0.019(2) 0.033(2)
C57_1 0.254(10) 0.051(3) 0.065(4) -0.008(2) 0.026(5) 0.051(4)
C53'_1 0.033(3) 0.026(3) 0.022(3) -0.0014(19) -0.005(2) 0.004(2)
C55'_1 0.058(3) 0.046(3) 0.036(3) -0.019(2) -0.002(2) 0.004(2)
C54'_1 0.039(3) 0.040(3) 0.020(2) -0.0033(18) 0.0010(18) 0.000(2)
C56'_1 0.070(4) 0.054(4) 0.067(4) -0.023(3) 0.002(3) 0.002(3)
C57'_1 0.083(6) 0.057(5) 0.111(8) -0.025(5) 0.005(5) 0.003(4)
Ga1_2 0.01538(8) 0.01372(8) 0.01344(8) -0.00076(6) 0.00020(6) 0.00018(6)
Cl1_2 0.02116(15) 0.03023(18) 0.01939(16) -0.00728(13) 0.00366(12) -0.00055(13)
Si1_2 0.01946(17) 0.01649(17) 0.01641(17) -0.00033(13) 0.00271(13) 0.00191(13)
O1_2 0.0205(5) 0.0168(5) 0.0168(5) -0.0007(4) 0.0031(4) 0.0005(4)
N1_2 0.0155(5) 0.0140(5) 0.0140(5) -0.0008(4) 0.0000(4) 0.0009(4)
N2_2 0.0168(5) 0.0142(5) 0.0161(5) -0.0015(4) -0.0024(4) 0.0000(4)
N3_2 0.0190(5) 0.0182(6) 0.0154(5) 0.0004(4) -0.0004(4) -0.0002(4)
N4_2 0.0172(5) 0.0204(6) 0.0172(6) 0.0012(4) -0.0001(4) 0.0019(4)
C1_2 0.0161(6) 0.0163(6) 0.0169(6) -0.0001(5) -0.0008(5) 0.0029(5)
C2_2 0.0223(6) 0.0134(6) 0.0194(7) 0.0017(5) -0.0028(5) 0.0012(5)
C3_2 0.0185(6) 0.0148(6) 0.0206(7) -0.0007(5) -0.0010(5) -0.0002(5)
C4_2 0.0267(7) 0.0176(7) 0.0182(7) 0.0019(5) -0.0043(5) 0.0004(5)
C5_2 0.0338(8) 0.0178(7) 0.0276(8) 0.0025(6) -0.0092(6) -0.0066(6)
C6_2 0.0193(6) 0.0135(6) 0.0127(6) 0.0004(5) -0.0011(5) -0.0003(5)
C7_2 0.0195(6) 0.0163(6) 0.0159(6) 0.0013(5) -0.0014(5) 0.0002(5)
C8_2 0.0222(7) 0.0184(7) 0.0214(7) 0.0006(5) -0.0043(5) -0.0025(5)
C9_2 0.0300(7) 0.0163(7) 0.0203(7) -0.0026(5) -0.0040(6) -0.0023(5)
C10_2 0.0268(7) 0.0160(6) 0.0182(7) -0.0018(5) 0.0013(5) 0.0018(5)
C11_2 0.0206(6) 0.0149(6) 0.0146(6) 0.0014(5) 0.0007(5) 0.0010(5)
C12_2 0.0155(6) 0.0227(7) 0.0231(7) -0.0022(6) -0.0018(5) 0.0006(5)
C13_2 0.0224(7) 0.0301(8) 0.0333(8) -0.0016(7) -0.0069(6) 0.0059(6)
C14_2 0.0253(8) 0.0365(9) 0.0297(8) 0.0012(7) 0.0057(6) -0.0024(6)
C15_2 0.0192(6) 0.0197(7) 0.0182(6) -0.0022(5) 0.0020(5) 0.0018(5)
C16_2 0.0230(7) 0.0233(7) 0.0317(8) 0.0006(6) 0.0063(6) -0.0012(6)
C17_2 0.0226(7) 0.0252(7) 0.0241(7) -0.0008(6) 0.0030(6) 0.0056(6)
C18_2 0.0187(6) 0.0162(6) 0.0182(6) 0.0013(5) -0.0036(5) -0.0024(5)
C19_2 0.0228(7) 0.0182(7) 0.0198(7) -0.0001(5) -0.0027(5) -0.0022(5)
C20_2 0.0295(8) 0.0300(8) 0.0197(7) 0.0001(6) -0.0053(6) -0.0042(6)
C21_2 0.0256(8) 0.0388(9) 0.0257(8) 0.0036(7) -0.0108(6) -0.0041(7)
C22_2 0.0193(7) 0.0324(8) 0.0302(8) 0.0043(6) -0.0040(6) -0.0002(6)
C23_2 0.0186(6) 0.0206(7) 0.0242(7) 0.0018(6) -0.0015(5) -0.0016(5)
C24_2 0.0279(7) 0.0194(7) 0.0192(7) -0.0044(5) -0.0019(5) 0.0028(6)
C25_2 0.0457(10) 0.0221(8) 0.0360(9) -0.0087(7) -0.0040(7) 0.0032(7)
C26_2 0.0285(8) 0.0292(8) 0.0228(7) -0.0031(6) 0.0034(6) 0.0036(6)
C27_2 0.0185(7) 0.0319(8) 0.0278(8) -0.0050(6) -0.0006(6) 0.0030(6)
C28_2 0.0459(11) 0.0399(10) 0.0334(9) 0.0035(8) 0.0124(8) 0.0050(8)
C29_2 0.0276(8) 0.0299(9) 0.0454(10) -0.0054(7) 0.0046(7) 0.0034(7)
C30_2 0.0197(6) 0.0171(6) 0.0151(6) -0.0010(5) 0.0012(5) 0.0036(5)
C31_2 0.0213(6) 0.0210(7) 0.0159(6) 0.0021(5) -0.0037(5) -0.0010(5)
C32_2 0.0355(8) 0.0226(7) 0.0181(7) 0.0007(6) -0.0020(6) 0.0012(6)
C33_2 0.0463(10) 0.0205(7) 0.0250(8) 0.0027(6) -0.0069(7) -0.0018(7)
C34_2 0.0393(9) 0.0316(9) 0.0233(8) 0.0117(6) -0.0070(6) -0.0111(7)
C35_2 0.0265(7) 0.0371(9) 0.0191(7) 0.0056(6) -0.0003(6) -0.0055(6)
C36_2 0.0220(7) 0.0265(7) 0.0191(7) 0.0012(6) -0.0011(5) 0.0003(6)
C37_2 0.0212(7) 0.0178(6) 0.0167(6) -0.0003(5) -0.0023(5) -0.0017(5)
C38_2 0.0303(8) 0.0222(7) 0.0181(7) 0.0025(5) -0.0052(6) -0.0031(6)
C39_2 0.0204(7) 0.0336(8) 0.0230(7) -0.0032(6) -0.0012(6) -0.0003(6)
C40_2 0.0333(8) 0.0191(7) 0.0274(8) 0.0003(6) -0.0082(6) -0.0044(6)
C41_2 0.0180(6) 0.0255(7) 0.0224(7) 0.0017(6) -0.0026(5) 0.0024(5)
C42_2 0.0191(7) 0.0343(9) 0.0310(8) 0.0029(7) -0.0011(6) -0.0011(6)
C43_2 0.0241(7) 0.0431(10) 0.0211(7) 0.0040(7) -0.0047(6) -0.0015(7)
C44_2 0.0267(8) 0.0312(9) 0.0456(10) -0.0023(7) -0.0073(7) 0.0108(7)
C45_2 0.0185(6) 0.0146(6) 0.0167(6) -0.0001(5) 0.0015(5) -0.0002(5)
C46_2 0.0223(7) 0.0129(6) 0.0169(6) 0.0000(5) 0.0012(5) 0.0026(5)
C47_2 0.0202(6) 0.0185(7) 0.0188(7) 0.0004(5) 0.0030(5) 0.0014(5)
C48_2 0.0216(7) 0.0198(7) 0.0198(7) -0.0006(5) -0.0023(5) 0.0016(5)
C49_2 0.0256(7) 0.0147(6) 0.0157(6) 0.0001(5) 0.0016(5) 0.0046(5)
C50_2 0.0228(7) 0.0180(6) 0.0185(7) -0.0004(5) 0.0039(5) 0.0006(5)
C51_2 0.0210(7) 0.0184(7) 0.0190(7) -0.0011(5) 0.0000(5) 0.0000(5)
C52_2 0.0256(7) 0.0191(7) 0.0156(6) -0.0002(5) 0.0007(5) 0.0034(5)
C53_2 0.0250(7) 0.0185(7) 0.0167(7) -0.0007(5) 0.0016(5) 0.0006(5)
C54_2 0.0185(6) 0.0189(7) 0.0167(6) -0.0017(5) 0.0000(5) 0.0020(5)
C55_2 0.0260(7) 0.0178(7) 0.0185(7) -0.0007(5) 0.0005(5) 0.0014(5)
C56_2 0.0285(7) 0.0166(7) 0.0211(7) -0.0015(5) 0.0032(6) 0.0025(5)
C57_2 0.0323(8) 0.0241(7) 0.0197(7) -0.0027(6) 0.0005(6) -0.0060(6)

_geom_special_details            
; 
 All esds (except the esd in the dihedral angle between two l.s. planes) 
 are estimated using the full covariance matrix.  The cell esds are taken 
 into account individually in the estimation of esds in distances, angles 
 and torsion angles; correlations between esds in cell parameters are only 
 used when they are defined by crystal symmetry.  An approximate (isotropic) 
 treatment of cell esds is used for estimating esds involving l.s. planes. 
;

loop_
_geom_bond_atom_site_label_1
_geom_bond_atom_site_label_2
_geom_bond_distance
_geom_bond_site_symmetry_2
_geom_bond_publ_flag
Ga1_1 N1_1 1.9423(11) . ?
Ga1_1 N2_1 1.9491(11) . ?
Ga1_1 C45_1 1.9974(13) . ?
Ga1_1 Cl1_1 2.2427(3) . ?
Si1_1 O1_1 1.6830(10) . ?
Si1_1 N3_1 1.8966(13) . ?
Si1_1 N4_1 1.9026(12) . ?
Si1_1 C30_1 2.3496(14) . ?
O1_1 C45_1 1.4401(16) . ?
N1_1 C1_1 1.3432(18) . ?
N1_1 C6_1 1.4477(17) . ?
N2_1 C3_1 1.3315(18) . ?
N2_1 C18_1 1.4512(16) . ?
N3_1 C30_1 1.3413(18) . ?
N3_1 C37_1 1.4757(18) . ?
N4_1 C30_1 1.3324(19) . ?
N4_1 C41_1 1.4803(17) . ?
C1_1 C2_1 1.3962(19) . ?
C1_1 C4_1 1.5074(19) . ?
C2_1 C3_1 1.4052(19) . ?
C3_1 C5_1 1.5067(18) . ?
C6_1 C7_1 1.4063(19) . ?
C6_1 C11_1 1.4089(19) . ?
C7_1 C8_1 1.397(2) . ?
C7_1 C12_1 1.5196(19) . ?
C8_1 C9_1 1.387(2) . ?
C9_1 C10_1 1.384(2) . ?
C10_1 C11_1 1.397(2) . ?
C11_1 C15_1 1.5220(19) . ?
C12_1 C13_1 1.5328(19) . ?
C12_1 C14_1 1.533(2) . ?
C15_1 C17_1 1.531(2) . ?
C15_1 C16_1 1.533(2) . ?
C18_1 C19_1 1.4051(19) . ?
C18_1 C23_1 1.4139(18) . ?
C19_1 C20_1 1.3988(19) . ?
C19_1 C24_1 1.5220(19) . ?
C20_1 C21_1 1.386(2) . ?
C21_1 C22_1 1.389(2) . ?
C22_1 C23_1 1.3939(19) . ?
C23_1 C27_1 1.5219(19) . ?
C24_1 C26_1 1.531(2) . ?
C24_1 C25_1 1.541(2) . ?
C27_1 C29_1 1.5304(19) . ?
C27_1 C28_1 1.534(2) . ?
C30_1 C31_1 1.4948(19) . ?
C31_1 C32_1 1.393(2) . ?
C31_1 C36_1 1.395(2) . ?
C32_1 C33_1 1.391(2) . ?
C33_1 C34_1 1.387(2) . ?
C34_1 C35_1 1.384(2) . ?
C35_1 C36_1 1.390(2) . ?
C37_1 C38_1 1.527(2) . ?
C37_1 C40_1 1.528(2) . ?
C37_1 C39_1 1.534(2) . ?
C41_1 C43_1 1.527(2) . ?
C41_1 C42_1 1.531(2) . ?
C41_1 C44_1 1.533(2) . ?
C45_1 C46_1 1.5117(19) . ?
C46_1 C47_1 1.395(2) . ?
C46_1 C51_1 1.3988(19) . ?
C47_1 C48_1 1.390(2) . ?
C48_1 C49_1 1.398(2) . ?
C49_1 C50_1 1.397(2) . ?
C49_1 C52_1 1.512(2) . ?
C50_1 C51_1 1.392(2) . ?
C52_1 C53_1 1.530(3) . ?
C52_1 C53'_1 1.586(5) . ?
C53_1 C54_1 1.513(4) . ?
C54_1 C55_1 1.520(4) . ?
C55_1 C56_1 1.526(5) . ?
C56_1 C57_1 1.505(7) . ?
C53'_1 C54'_1 1.524(6) . ?
C55'_1 C56'_1 1.514(8) . ?
C55'_1 C54'_1 1.546(7) . ?
C56'_1 C57'_1 1.543(9) . ?
Ga1_2 N2_2 1.9476(11) . ?
Ga1_2 N1_2 1.9552(11) . ?
Ga1_2 C45_2 1.9947(13) . ?
Ga1_2 Cl1_2 2.2469(4) . ?
Si1_2 O1_2 1.6848(10) . ?
Si1_2 N3_2 1.8866(12) . ?
Si1_2 N4_2 1.9101(12) . ?
Si1_2 C30_2 2.3441(14) . ?
O1_2 C45_2 1.4398(16) . ?
N1_2 C1_2 1.3354(18) . ?
N1_2 C6_2 1.4522(17) . ?
N2_2 C3_2 1.3288(18) . ?
N2_2 C18_2 1.4498(17) . ?
N3_2 C30_2 1.3423(18) . ?
N3_2 C37_2 1.4777(17) . ?
N4_2 C30_2 1.3350(19) . ?
N4_2 C41_2 1.4844(17) . ?
C1_2 C2_2 1.4025(19) . ?
C1_2 C4_2 1.5115(19) . ?
C2_2 C3_2 1.4029(19) . ?
C3_2 C5_2 1.5080(19) . ?
C6_2 C7_2 1.4064(19) . ?
C6_2 C11_2 1.4126(19) . ?
C7_2 C8_2 1.4026(19) . ?
C7_2 C12_2 1.5201(19) . ?
C8_2 C9_2 1.384(2) . ?
C9_2 C10_2 1.384(2) . ?
C10_2 C11_2 1.3977(19) . ?
C11_2 C15_2 1.5235(19) . ?
C12_2 C13_2 1.535(2) . ?
C12_2 C14_2 1.537(2) . ?
C15_2 C17_2 1.5321(19) . ?
C15_2 C16_2 1.536(2) . ?
C18_2 C19_2 1.404(2) . ?
C18_2 C23_2 1.409(2) . ?
C19_2 C20_2 1.398(2) . ?
C19_2 C24_2 1.518(2) . ?
C20_2 C21_2 1.383(2) . ?
C21_2 C22_2 1.385(2) . ?
C22_2 C23_2 1.396(2) . ?
C23_2 C27_2 1.519(2) . ?
C24_2 C26_2 1.533(2) . ?
C24_2 C25_2 1.534(2) . ?
C27_2 C29_2 1.530(2) . ?
C27_2 C28_2 1.536(2) . ?
C30_2 C31_2 1.4930(19) . ?
C31_2 C36_2 1.396(2) . ?
C31_2 C32_2 1.398(2) . ?
C32_2 C33_2 1.391(2) . ?
C33_2 C34_2 1.385(3) . ?
C34_2 C35_2 1.385(3) . ?
C35_2 C36_2 1.395(2) . ?
C37_2 C39_2 1.528(2) . ?
C37_2 C40_2 1.528(2) . ?
C37_2 C38_2 1.5295(19) . ?
C41_2 C44_2 1.530(2) . ?
C41_2 C43_2 1.531(2) . ?
C41_2 C42_2 1.531(2) . ?
C45_2 C46_2 1.5095(19) . ?
C46_2 C47_2 1.394(2) . ?
C46_2 C51_2 1.396(2) . ?
C47_2 C48_2 1.391(2) . ?
C48_2 C49_2 1.396(2) . ?
C49_2 C50_2 1.396(2) . ?
C49_2 C52_2 1.5100(19) . ?
C50_2 C51_2 1.391(2) . ?
C52_2 C53_2 1.5301(19) . ?
C53_2 C54_2 1.5262(19) . ?
C54_2 C55_2 1.5250(19) . ?
C55_2 C56_2 1.5270(19) . ?
C56_2 C57_2 1.521(2) . ?

loop_
_geom_angle_atom_site_label_1
_geom_angle_atom_site_label_2
_geom_angle_atom_site_label_3
_geom_angle
_geom_angle_site_symmetry_1
_geom_angle_site_symmetry_3
_geom_angle_publ_flag
N1_1 Ga1_1 N2_1 96.68(5) . . ?
N1_1 Ga1_1 C45_1 120.69(5) . . ?
N2_1 Ga1_1 C45_1 121.13(5) . . ?
N1_1 Ga1_1 Cl1_1 102.10(3) . . ?
N2_1 Ga1_1 Cl1_1 102.40(3) . . ?
C45_1 Ga1_1 Cl1_1 110.78(4) . . ?
O1_1 Si1_1 N3_1 103.83(5) . . ?
O1_1 Si1_1 N4_1 105.83(5) . . ?
N3_1 Si1_1 N4_1 68.68(5) . . ?
O1_1 Si1_1 C30_1 113.12(5) . . ?
N3_1 Si1_1 C30_1 34.80(5) . . ?
N4_1 Si1_1 C30_1 34.53(5) . . ?
C45_1 O1_1 Si1_1 128.45(8) . . ?
C1_1 N1_1 C6_1 117.82(11) . . ?
C1_1 N1_1 Ga1_1 116.32(9) . . ?
C6_1 N1_1 Ga1_1 125.59(9) . . ?
C3_1 N2_1 C18_1 121.02(11) . . ?
C3_1 N2_1 Ga1_1 117.27(9) . . ?
C18_1 N2_1 Ga1_1 121.25(8) . . ?
C30_1 N3_1 C37_1 130.06(12) . . ?
C30_1 N3_1 Si1_1 91.40(9) . . ?
C37_1 N3_1 Si1_1 135.83(10) . . ?
C30_1 N4_1 C41_1 129.08(12) . . ?
C30_1 N4_1 Si1_1 91.42(9) . . ?
C41_1 N4_1 Si1_1 133.35(9) . . ?
N1_1 C1_1 C2_1 123.64(12) . . ?
N1_1 C1_1 C4_1 119.36(12) . . ?
C2_1 C1_1 C4_1 116.99(12) . . ?
C1_1 C2_1 C3_1 128.00(13) . . ?
N2_1 C3_1 C2_1 123.73(12) . . ?
N2_1 C3_1 C5_1 120.05(12) . . ?
C2_1 C3_1 C5_1 116.22(12) . . ?
C7_1 C6_1 C11_1 121.52(13) . . ?
C7_1 C6_1 N1_1 120.57(12) . . ?
C11_1 C6_1 N1_1 117.88(12) . . ?
C8_1 C7_1 C6_1 118.27(13) . . ?
C8_1 C7_1 C12_1 119.60(13) . . ?
C6_1 C7_1 C12_1 122.13(12) . . ?
C9_1 C8_1 C7_1 120.88(14) . . ?
C10_1 C9_1 C8_1 120.14(14) . . ?
C9_1 C10_1 C11_1 121.23(14) . . ?
C10_1 C11_1 C6_1 117.92(13) . . ?
C10_1 C11_1 C15_1 120.22(13) . . ?
C6_1 C11_1 C15_1 121.84(13) . . ?
C7_1 C12_1 C13_1 112.45(13) . . ?
C7_1 C12_1 C14_1 110.32(12) . . ?
C13_1 C12_1 C14_1 109.84(13) . . ?
C11_1 C15_1 C17_1 112.14(13) . . ?
C11_1 C15_1 C16_1 111.65(13) . . ?
C17_1 C15_1 C16_1 110.55(13) . . ?
C19_1 C18_1 C23_1 121.37(12) . . ?
C19_1 C18_1 N2_1 120.22(12) . . ?
C23_1 C18_1 N2_1 118.29(12) . . ?
C20_1 C19_1 C18_1 118.08(13) . . ?
C20_1 C19_1 C24_1 118.82(12) . . ?
C18_1 C19_1 C24_1 123.10(12) . . ?
C21_1 C20_1 C19_1 121.55(13) . . ?
C20_1 C21_1 C22_1 119.34(13) . . ?
C21_1 C22_1 C23_1 121.65(13) . . ?
C22_1 C23_1 C18_1 117.95(13) . . ?
C22_1 C23_1 C27_1 120.93(12) . . ?
C18_1 C23_1 C27_1 121.10(12) . . ?
C19_1 C24_1 C26_1 111.19(12) . . ?
C19_1 C24_1 C25_1 110.96(12) . . ?
C26_1 C24_1 C25_1 109.99(12) . . ?
C23_1 C27_1 C29_1 113.03(12) . . ?
C23_1 C27_1 C28_1 111.95(12) . . ?
C29_1 C27_1 C28_1 109.65(12) . . ?
N4_1 C30_1 N3_1 106.56(12) . . ?
N4_1 C30_1 C31_1 126.48(13) . . ?
N3_1 C30_1 C31_1 126.94(13) . . ?
N4_1 C30_1 Si1_1 54.05(7) . . ?
N3_1 C30_1 Si1_1 53.80(7) . . ?
C31_1 C30_1 Si1_1 168.77(10) . . ?
C32_1 C31_1 C36_1 119.51(13) . . ?
C32_1 C31_1 C30_1 121.02(13) . . ?
C36_1 C31_1 C30_1 119.44(13) . . ?
C33_1 C32_1 C31_1 120.25(14) . . ?
C34_1 C33_1 C32_1 119.82(15) . . ?
C35_1 C34_1 C33_1 120.29(14) . . ?
C34_1 C35_1 C36_1 120.11(14) . . ?
C35_1 C36_1 C31_1 120.00(14) . . ?
N3_1 C37_1 C38_1 105.79(12) . . ?
N3_1 C37_1 C40_1 110.12(13) . . ?
C38_1 C37_1 C40_1 109.89(13) . . ?
N3_1 C37_1 C39_1 111.97(13) . . ?
C38_1 C37_1 C39_1 108.49(14) . . ?
C40_1 C37_1 C39_1 110.46(16) . . ?
N4_1 C41_1 C43_1 110.66(12) . . ?
N4_1 C41_1 C42_1 106.12(11) . . ?
C43_1 C41_1 C42_1 109.76(12) . . ?
N4_1 C41_1 C44_1 111.44(12) . . ?
C43_1 C41_1 C44_1 110.55(13) . . ?
C42_1 C41_1 C44_1 108.17(12) . . ?
O1_1 C45_1 C46_1 114.65(11) . . ?
O1_1 C45_1 Ga1_1 108.66(8) . . ?
C46_1 C45_1 Ga1_1 110.43(9) . . ?
C47_1 C46_1 C51_1 117.72(13) . . ?
C47_1 C46_1 C45_1 122.55(12) . . ?
C51_1 C46_1 C45_1 119.65(12) . . ?
C48_1 C47_1 C46_1 121.18(13) . . ?
C47_1 C48_1 C49_1 121.38(14) . . ?
C50_1 C49_1 C48_1 117.29(13) . . ?
C50_1 C49_1 C52_1 121.02(14) . . ?
C48_1 C49_1 C52_1 121.65(14) . . ?
C51_1 C50_1 C49_1 121.53(14) . . ?
C50_1 C51_1 C46_1 120.87(14) . . ?
C49_1 C52_1 C53_1 116.47(17) . . ?
C49_1 C52_1 C53'_1 105.2(2) . . ?
C54_1 C53_1 C52_1 113.2(3) . . ?
C53_1 C54_1 C55_1 112.7(3) . . ?
C54_1 C55_1 C56_1 114.0(3) . . ?
C57_1 C56_1 C55_1 111.8(5) . . ?
C54'_1 C53'_1 C52_1 111.7(4) . . ?
C56'_1 C55'_1 C54'_1 115.3(5) . . ?
C53'_1 C54'_1 C55'_1 112.7(4) . . ?
C55'_1 C56'_1 C57'_1 111.5(7) . . ?
N2_2 Ga1_2 N1_2 96.45(5) . . ?
N2_2 Ga1_2 C45_2 123.26(5) . . ?
N1_2 Ga1_2 C45_2 118.41(5) . . ?
N2_2 Ga1_2 Cl1_2 102.64(4) . . ?
N1_2 Ga1_2 Cl1_2 103.24(3) . . ?
C45_2 Ga1_2 Cl1_2 110.04(4) . . ?
O1_2 Si1_2 N3_2 104.41(5) . . ?
O1_2 Si1_2 N4_2 108.36(5) . . ?
N3_2 Si1_2 N4_2 68.69(5) . . ?
O1_2 Si1_2 C30_2 116.07(5) . . ?
N3_2 Si1_2 C30_2 34.92(5) . . ?
N4_2 Si1_2 C30_2 34.71(5) . . ?
C45_2 O1_2 Si1_2 127.72(8) . . ?
C1_2 N1_2 C6_2 117.67(11) . . ?
C1_2 N1_2 Ga1_2 117.85(9) . . ?
C6_2 N1_2 Ga1_2 124.18(9) . . ?
C3_2 N2_2 C18_2 119.73(11) . . ?
C3_2 N2_2 Ga1_2 118.36(9) . . ?
C18_2 N2_2 Ga1_2 121.79(9) . . ?
C30_2 N3_2 C37_2 130.73(12) . . ?
C30_2 N3_2 Si1_2 91.51(9) . . ?
C37_2 N3_2 Si1_2 136.06(9) . . ?
C30_2 N4_2 C41_2 128.35(12) . . ?
C30_2 N4_2 Si1_2 90.72(9) . . ?
C41_2 N4_2 Si1_2 131.49(9) . . ?
N1_2 C1_2 C2_2 123.92(12) . . ?
N1_2 C1_2 C4_2 119.42(12) . . ?
C2_2 C1_2 C4_2 116.63(12) . . ?
C1_2 C2_2 C3_2 128.11(13) . . ?
N2_2 C3_2 C2_2 123.63(13) . . ?
N2_2 C3_2 C5_2 119.94(12) . . ?
C2_2 C3_2 C5_2 116.43(12) . . ?
C7_2 C6_2 C11_2 121.54(12) . . ?
C7_2 C6_2 N1_2 120.03(12) . . ?
C11_2 C6_2 N1_2 118.41(12) . . ?
C8_2 C7_2 C6_2 118.31(13) . . ?
C8_2 C7_2 C12_2 118.65(12) . . ?
C6_2 C7_2 C12_2 123.03(12) . . ?
C9_2 C8_2 C7_2 120.64(13) . . ?
C8_2 C9_2 C10_2 120.40(13) . . ?
C9_2 C10_2 C11_2 121.30(13) . . ?
C10_2 C11_2 C6_2 117.73(13) . . ?
C10_2 C11_2 C15_2 120.62(12) . . ?
C6_2 C11_2 C15_2 121.64(12) . . ?
C7_2 C12_2 C13_2 111.96(12) . . ?
C7_2 C12_2 C14_2 109.87(12) . . ?
C13_2 C12_2 C14_2 110.33(13) . . ?
C11_2 C15_2 C17_2 112.40(12) . . ?
C11_2 C15_2 C16_2 112.70(12) . . ?
C17_2 C15_2 C16_2 108.76(12) . . ?
C19_2 C18_2 C23_2 121.94(13) . . ?
C19_2 C18_2 N2_2 120.31(12) . . ?
C23_2 C18_2 N2_2 117.75(12) . . ?
C20_2 C19_2 C18_2 117.59(14) . . ?
C20_2 C19_2 C24_2 119.61(13) . . ?
C18_2 C19_2 C24_2 122.80(13) . . ?
C21_2 C20_2 C19_2 121.50(15) . . ?
C20_2 C21_2 C22_2 119.98(14) . . ?
C21_2 C22_2 C23_2 121.08(15) . . ?
C22_2 C23_2 C18_2 117.91(14) . . ?
C22_2 C23_2 C27_2 120.34(14) . . ?
C18_2 C23_2 C27_2 121.72(13) . . ?
C19_2 C24_2 C26_2 111.03(12) . . ?
C19_2 C24_2 C25_2 111.89(13) . . ?
C26_2 C24_2 C25_2 109.90(13) . . ?
C23_2 C27_2 C29_2 112.93(14) . . ?
C23_2 C27_2 C28_2 110.49(14) . . ?
C29_2 C27_2 C28_2 110.32(14) . . ?
N4_2 C30_2 N3_2 106.27(12) . . ?
N4_2 C30_2 C31_2 127.11(12) . . ?
N3_2 C30_2 C31_2 126.44(13) . . ?
N4_2 C30_2 Si1_2 54.57(7) . . ?
N3_2 C30_2 Si1_2 53.57(7) . . ?
C31_2 C30_2 Si1_2 164.32(10) . . ?
C36_2 C31_2 C32_2 119.40(14) . . ?
C36_2 C31_2 C30_2 120.25(13) . . ?
C32_2 C31_2 C30_2 120.35(13) . . ?
C33_2 C32_2 C31_2 120.21(15) . . ?
C34_2 C33_2 C32_2 120.13(16) . . ?
C33_2 C34_2 C35_2 120.06(15) . . ?
C34_2 C35_2 C36_2 120.32(15) . . ?
C35_2 C36_2 C31_2 119.87(15) . . ?
N3_2 C37_2 C39_2 110.24(11) . . ?
N3_2 C37_2 C40_2 112.96(12) . . ?
C39_2 C37_2 C40_2 109.36(13) . . ?
N3_2 C37_2 C38_2 105.96(11) . . ?
C39_2 C37_2 C38_2 110.07(12) . . ?
C40_2 C37_2 C38_2 108.17(12) . . ?
N4_2 C41_2 C44_2 111.50(13) . . ?
N4_2 C41_2 C43_2 110.92(12) . . ?
C44_2 C41_2 C43_2 110.92(14) . . ?
N4_2 C41_2 C42_2 106.08(12) . . ?
C44_2 C41_2 C42_2 108.37(13) . . ?
C43_2 C41_2 C42_2 108.88(13) . . ?
O1_2 C45_2 C46_2 113.14(11) . . ?
O1_2 C45_2 Ga1_2 109.86(8) . . ?
C46_2 C45_2 Ga1_2 113.35(9) . . ?
C47_2 C46_2 C51_2 118.18(13) . . ?
C47_2 C46_2 C45_2 121.76(12) . . ?
C51_2 C46_2 C45_2 120.06(13) . . ?
C48_2 C47_2 C46_2 120.89(13) . . ?
C47_2 C48_2 C49_2 121.19(13) . . ?
C48_2 C49_2 C50_2 117.70(13) . . ?
C48_2 C49_2 C52_2 121.86(13) . . ?
C50_2 C49_2 C52_2 120.23(13) . . ?
C51_2 C50_2 C49_2 121.27(13) . . ?
C50_2 C51_2 C46_2 120.77(13) . . ?
C49_2 C52_2 C53_2 110.55(11) . . ?
C54_2 C53_2 C52_2 114.28(12) . . ?
C55_2 C54_2 C53_2 110.81(11) . . ?
C54_2 C55_2 C56_2 115.54(12) . . ?
C57_2 C56_2 C55_2 113.22(12) . . ?

_refine_diff_density_max         0.974
_refine_diff_density_min         -0.538
_refine_diff_density_rms         0.047

_shelx_res_file                  
; 
TITL lk_040am in P2(1)/c 
    lk_040am.res 
    created by SHELXL-2017/1 at 17:02:21 on 15-Feb-2023 
CELL 1.54178  16.54700  27.82940  23.66980  90.0000  90.3004  90.0000 
ZERR 8.00000 0.00060 0.00110 0.00090 0.0000 0.0019 0.0000 
LATT  1 
SYMM -X, 0.5+Y, 0.5-Z 
SFAC C H Cl Ga N O Si 
UNIT 456 656 8 8 32 8 8 
LIST 4 ! automatically inserted. Change 6 to 4 for CHECKCIF!! 
TEMP -173.150 
SIZE 0.055 0.115 0.187 
L.S. 16 
ACTA 
FMAP 2 
PLAN 20 
SADI_1 c52 c53 c53 c54 c54 c55 c55 c56 c56 c57 = 
       C52 C53' C53' C54' C54' C55' C55' C56' C56' C57' 
RIGU_1 c53 c54 c55 c56 c57 c53' c54' c55' c56' c57' 
WGHT    0.035900    6.415700 
FVAR       0.05242   0.63416 
RESI 1 
GA1   4    0.919185    0.878878    0.555604    11.00000    0.01297    0.01200 = 
         0.01466   -0.00016    0.00021   -0.00051 
CL1   3    1.026247    0.914555    0.596204    11.00000    0.01725    0.01895 = 
         0.02120   -0.00327   -0.00242   -0.00254 
SI1   7    0.803304    0.735175    0.559072    11.00000    0.01894    0.01536 = 
         0.01750    0.00110   -0.00126   -0.00309 
O1    6    0.828897    0.793584    0.563552    11.00000    0.01703    0.01575 = 
         0.01972    0.00166   -0.00228   -0.00176 
N1    5    0.944100    0.884544    0.475783    11.00000    0.01482    0.01462 = 
         0.01545   -0.00055    0.00147    0.00021 
N2    5    0.837705    0.929416    0.557676    11.00000    0.01411    0.01369 = 
         0.01534   -0.00053    0.00084   -0.00043 
N3    5    0.899842    0.702309    0.578731    11.00000    0.02028    0.01566 = 
         0.02022    0.00074    0.00253    0.00051 
N4    5    0.799908    0.712280    0.634761    11.00000    0.01729    0.01791 = 
         0.01766    0.00298    0.00014   -0.00192 
C1    1    0.943950    0.929216    0.454298    11.00000    0.01483    0.01825 = 
         0.01736    0.00032    0.00068   -0.00260 
C2    1    0.904572    0.968012    0.479477    11.00000    0.01807    0.01415 = 
         0.01924    0.00267    0.00130   -0.00200 
AFIX  43 
H2    2    0.917342    0.998869    0.464865    11.00000   -1.20000 
AFIX   0 
C3    1    0.848379    0.967036    0.523769    11.00000    0.01634    0.01360 = 
         0.01874   -0.00157   -0.00174   -0.00108 
C4    1    0.987470    0.938904    0.399681    11.00000    0.02484    0.02107 = 
         0.02196    0.00264    0.00766    0.00026 
AFIX 137 
H4A   2    0.965073    0.918363    0.369836    11.00000   -1.50000 
H4B   2    1.045142    0.931930    0.404534    11.00000   -1.50000 
H4C   2    0.980488    0.972715    0.389165    11.00000   -1.50000 
AFIX   0 
C5    1    0.797917    1.011622    0.531316    11.00000    0.02578    0.01561 = 
         0.02188    0.00262    0.00300    0.00324 
AFIX 137 
H5A   2    0.806508    1.033333    0.499308    11.00000   -1.50000 
H5B   2    0.813738    1.027807    0.566442    11.00000   -1.50000 
H5C   2    0.740684    1.002725    0.533107    11.00000   -1.50000 
AFIX   0 
C6    1    0.969850    0.845671    0.439438    11.00000    0.01913    0.01434 = 
         0.01554   -0.00049    0.00312   -0.00083 
C7    1    1.051665    0.832161    0.437196    11.00000    0.01879    0.01596 = 
         0.02079   -0.00012    0.00367   -0.00133 
C8    1    1.074098    0.796538    0.398797    11.00000    0.02251    0.01861 = 
         0.02608   -0.00130    0.00683    0.00130 
AFIX  43 
H8    2    1.129043    0.786830    0.396715    11.00000   -1.20000 
AFIX   0 
C9    1    1.017221    0.775141    0.363658    11.00000    0.03119    0.02197 = 
         0.02447   -0.00723    0.00798   -0.00028 
AFIX  43 
H9    2    1.033581    0.751489    0.337135    11.00000   -1.20000 
AFIX   0 
C10   1    0.936697    0.788175    0.367154    11.00000    0.02698    0.02400 = 
         0.01930   -0.00462    0.00098   -0.00362 
AFIX  43 
H10   2    0.898193    0.772997    0.343182    11.00000   -1.20000 
AFIX   0 
C11   1    0.910976    0.823229    0.405271    11.00000    0.02014    0.02037 = 
         0.01584    0.00008    0.00138   -0.00204 
C12   1    1.115232    0.854438    0.475650    11.00000    0.01502    0.01765 = 
         0.02874   -0.00367    0.00242    0.00072 
AFIX  13 
H12   2    1.094170    0.886071    0.489170    11.00000   -1.20000 
AFIX   0 
C13   1    1.195269    0.863493    0.445131    11.00000    0.01761    0.02211 = 
         0.04539   -0.00604    0.00812   -0.00163 
AFIX 137 
H13A  2    1.220171    0.832675    0.435309    11.00000   -1.50000 
H13B  2    1.231783    0.881589    0.469964    11.00000   -1.50000 
H13C  2    1.185028    0.882005    0.410609    11.00000   -1.50000 
AFIX   0 
C14   1    1.129824    0.822418    0.527424    11.00000    0.02271    0.02618 = 
         0.03123   -0.00127   -0.00334    0.00432 
AFIX 137 
H14A  2    1.150584    0.791151    0.515164    11.00000   -1.50000 
H14B  2    1.078866    0.817854    0.547642    11.00000   -1.50000 
H14C  2    1.169350    0.837785    0.552555    11.00000   -1.50000 
AFIX   0 
C15   1    0.822123    0.837113    0.408089    11.00000    0.01876    0.03198 = 
         0.01936   -0.00653   -0.00128   -0.00088 
AFIX  13 
H15   2    0.812735    0.852021    0.445931    11.00000   -1.20000 
AFIX   0 
C16   1    0.800123    0.874719    0.363271    11.00000    0.02650    0.02951 = 
         0.03496   -0.00385   -0.00524    0.00369 
AFIX 137 
H16A  2    0.818002    0.863567    0.326106    11.00000   -1.50000 
H16B  2    0.826866    0.905191    0.372375    11.00000   -1.50000 
H16C  2    0.741435    0.879444    0.362674    11.00000   -1.50000 
AFIX   0 
C17   1    0.766352    0.793371    0.403335    11.00000    0.02309    0.04152 = 
         0.02622    0.00186   -0.00404   -0.00798 
AFIX 137 
H17A  2    0.770608    0.779543    0.365390    11.00000   -1.50000 
H17B  2    0.710412    0.803293    0.410121    11.00000   -1.50000 
H17C  2    0.782344    0.769285    0.431452    11.00000   -1.50000 
AFIX   0 
C18   1    0.773820    0.929067    0.599446    11.00000    0.01445    0.01382 = 
         0.01815    0.00243    0.00170    0.00173 
C19   1    0.785417    0.951626    0.651973    11.00000    0.01739    0.01436 = 
         0.01937    0.00177    0.00070    0.00184 
C20   1    0.725094    0.946584    0.692728    11.00000    0.02320    0.01842 = 
         0.01734    0.00017    0.00263    0.00205 
AFIX  43 
H20   2    0.732629    0.960812    0.728857    11.00000   -1.20000 
AFIX   0 
C21   1    0.654569    0.921313    0.681638    11.00000    0.01847    0.02291 = 
         0.02307    0.00409    0.00667    0.00253 
AFIX  43 
H21   2    0.614240    0.918326    0.709840    11.00000   -1.20000 
AFIX   0 
C22   1    0.643469    0.900409    0.628889    11.00000    0.01402    0.02046 = 
         0.02607    0.00267    0.00224   -0.00018 
AFIX  43 
H22   2    0.594404    0.883935    0.621013    11.00000   -1.20000 
AFIX   0 
C23   1    0.702512    0.902993    0.587211    11.00000    0.01485    0.01479 = 
         0.02082    0.00216   -0.00014    0.00190 
C24   1    0.860500    0.980792    0.666524    11.00000    0.02070    0.01775 = 
         0.01758   -0.00129    0.00184   -0.00175 
AFIX  13 
H24   2    0.893588    0.984160    0.631514    11.00000   -1.20000 
AFIX   0 
C25   1    0.837567    1.031502    0.687050    11.00000    0.02929    0.01919 = 
         0.02660   -0.00451    0.00314   -0.00249 
AFIX 137 
H25A  2    0.886638    1.050853    0.691683    11.00000   -1.50000 
H25B  2    0.809610    1.029146    0.723343    11.00000   -1.50000 
H25C  2    0.801865    1.046764    0.659183    11.00000   -1.50000 
AFIX   0 
C26   1    0.912024    0.955376    0.711347    11.00000    0.02504    0.02510 = 
         0.02185    0.00020   -0.00309   -0.00304 
AFIX 137 
H26A  2    0.925022    0.922834    0.698444    11.00000   -1.50000 
H26B  2    0.881891    0.953580    0.746818    11.00000   -1.50000 
H26C  2    0.962144    0.973444    0.717476    11.00000   -1.50000 
AFIX   0 
C27   1    0.691228    0.877589    0.530777    11.00000    0.01456    0.01889 = 
         0.02192   -0.00020   -0.00089   -0.00018 
AFIX  13 
H27   2    0.744787    0.863814    0.519986    11.00000   -1.20000 
AFIX   0 
C28   1    0.665845    0.912520    0.483797    11.00000    0.02920    0.02612 = 
         0.02394    0.00291   -0.00548   -0.00229 
AFIX 137 
H28A  2    0.709444    0.935642    0.477159    11.00000   -1.50000 
H28B  2    0.616909    0.929731    0.495213    11.00000   -1.50000 
H28C  2    0.654965    0.894504    0.449006    11.00000   -1.50000 
AFIX   0 
C29   1    0.631104    0.835881    0.533564    11.00000    0.02232    0.02265 = 
         0.02788   -0.00162   -0.00215   -0.00484 
AFIX 137 
H29A  2    0.632951    0.817618    0.498195    11.00000   -1.50000 
H29B  2    0.576454    0.848553    0.539078    11.00000   -1.50000 
H29C  2    0.645407    0.814763    0.565204    11.00000   -1.50000 
AFIX   0 
C30   1    0.867629    0.687182    0.627480    11.00000    0.01905    0.01454 = 
         0.01950   -0.00028   -0.00091   -0.00320 
C31   1    0.899837    0.648751    0.665542    11.00000    0.01706    0.01785 = 
         0.02086    0.00302    0.00099    0.00052 
C32   1    0.880999    0.600582    0.656331    11.00000    0.02643    0.02007 = 
         0.02555    0.00162   -0.00428   -0.00177 
AFIX  43 
H32   2    0.849195    0.591664    0.624487    11.00000   -1.20000 
AFIX   0 
C33   1    0.908579    0.565499    0.693580    11.00000    0.03327    0.01822 = 
         0.03571    0.00355   -0.00326    0.00119 
AFIX  43 
H33   2    0.895097    0.532721    0.687461    11.00000   -1.20000 
AFIX   0 
C34   1    0.955810    0.578498    0.739675    11.00000    0.02997    0.02700 = 
         0.02844    0.00828   -0.00249    0.00663 
AFIX  43 
H34   2    0.974672    0.554549    0.765124    11.00000   -1.20000 
AFIX   0 
C35   1    0.975595    0.626222    0.748771    11.00000    0.02195    0.03144 = 
         0.02312    0.00216   -0.00266    0.00196 
AFIX  43 
H35   2    1.008261    0.634904    0.780279    11.00000   -1.20000 
AFIX   0 
C36   1    0.947738    0.661460    0.711872    11.00000    0.01921    0.02168 = 
         0.02319   -0.00002    0.00074   -0.00173 
AFIX  43 
H36   2    0.961317    0.694195    0.718202    11.00000   -1.20000 
AFIX   0 
C37   1    0.971721    0.684996    0.548206    11.00000    0.02629    0.01997 = 
         0.02688    0.00042    0.00959    0.00237 
C38   1    0.974095    0.713556    0.493179    11.00000    0.03150    0.02727 = 
         0.02446   -0.00006    0.00897    0.00066 
AFIX 137 
H38A  2    1.021908    0.704245    0.471510    11.00000   -1.50000 
H38B  2    0.976614    0.747975    0.501760    11.00000   -1.50000 
H38C  2    0.925287    0.706783    0.470940    11.00000   -1.50000 
AFIX   0 
C39   1    0.965523    0.631388    0.533684    11.00000    0.06019    0.02063 = 
         0.05570   -0.00404    0.03072    0.00430 
AFIX 137 
H39A  2    0.913208    0.624952    0.515619    11.00000   -1.50000 
H39B  2    0.970268    0.612340    0.568366    11.00000   -1.50000 
H39C  2    1.009134    0.622631    0.507791    11.00000   -1.50000 
AFIX   0 
C40   1    1.048019    0.694873    0.582913    11.00000    0.02039    0.04483 = 
         0.03522    0.01052    0.00690    0.00666 
AFIX 137 
H40A  2    1.095659    0.685587    0.561045    11.00000   -1.50000 
H40B  2    1.046371    0.676179    0.617976    11.00000   -1.50000 
H40C  2    1.050974    0.729189    0.591985    11.00000   -1.50000 
AFIX   0 
C41   1    0.733373    0.703964    0.675166    11.00000    0.01716    0.02061 = 
         0.02083    0.00386    0.00264   -0.00206 
C42   1    0.668344    0.741289    0.661105    11.00000    0.01806    0.02531 = 
         0.02581    0.00596    0.00180   -0.00049 
AFIX 137 
H42A  2    0.649949    0.736811    0.622036    11.00000   -1.50000 
H42B  2    0.690904    0.773641    0.665503    11.00000   -1.50000 
H42C  2    0.622552    0.737308    0.686774    11.00000   -1.50000 
AFIX   0 
C43   1    0.762834    0.710998    0.735865    11.00000    0.02449    0.03527 = 
         0.01915    0.00495    0.00220    0.00369 
AFIX 137 
H43A  2    0.801345    0.685530    0.745640    11.00000   -1.50000 
H43B  2    0.716669    0.709634    0.761582    11.00000   -1.50000 
H43C  2    0.789392    0.742344    0.739319    11.00000   -1.50000 
AFIX   0 
C44   1    0.696346    0.653872    0.667655    11.00000    0.02475    0.02371 = 
         0.04207    0.00362    0.00471   -0.00670 
AFIX 137 
H44A  2    0.680945    0.649208    0.627998    11.00000   -1.50000 
H44B  2    0.648363    0.650946    0.691504    11.00000   -1.50000 
H44C  2    0.736056    0.629432    0.678661    11.00000   -1.50000 
AFIX   0 
C45   1    0.898756    0.814636    0.590347    11.00000    0.01613    0.01263 = 
         0.01892    0.00166   -0.00020   -0.00040 
AFIX  13 
H45   2    0.946230    0.793699    0.581716    11.00000   -1.20000 
AFIX   0 
C46   1    0.893121    0.818998    0.653864    11.00000    0.01991    0.01223 = 
         0.01848    0.00305   -0.00062   -0.00110 
C47   1    0.822005    0.832343    0.681134    11.00000    0.01836    0.01713 = 
         0.02152    0.00324   -0.00176   -0.00126 
AFIX  43 
H47   2    0.774455    0.837876    0.659429    11.00000   -1.20000 
AFIX   0 
C48   1    0.819492    0.837685    0.739493    11.00000    0.02185    0.01920 = 
         0.02299    0.00163    0.00238   -0.00108 
AFIX  43 
H48   2    0.769983    0.846264    0.756954    11.00000   -1.20000 
AFIX   0 
C49   1    0.888271    0.830699    0.773014    11.00000    0.02812    0.01532 = 
         0.01971    0.00242   -0.00090   -0.00189 
C50   1    0.959645    0.818002    0.745508    11.00000    0.02425    0.02205 = 
         0.02137    0.00240   -0.00450    0.00198 
AFIX  43 
H50   2    1.007547    0.813363    0.767126    11.00000   -1.20000 
AFIX   0 
C51   1    0.962209    0.811990    0.687158    11.00000    0.01976    0.02018 = 
         0.02137    0.00256   -0.00126    0.00232 
AFIX  43 
H51   2    1.011534    0.803010    0.669721    11.00000   -1.20000 
AFIX   0 
C52   1    0.886792    0.838433    0.836219    11.00000    0.03591    0.02626 = 
         0.02012   -0.00076    0.00122    0.00058 
PART 1 21 
AFIX  23 
H52A  2    0.924524    0.815204    0.853899    21.00000   -1.20000 
H52B  2    0.831863    0.830698    0.849880    21.00000   -1.20000 
AFIX  23 
PART 2 -21 
H52C  2    0.937892    0.827334    0.853813   -21.00000   -1.20000 
H52D  2    0.841220    0.820771    0.853463   -21.00000   -1.20000 
AFIX   0 
PART 0 
  
PART 1 21 
C53   1    0.908911    0.888777    0.857143    21.00000    0.03198    0.03210 = 
         0.02137   -0.00160   -0.00216   -0.00191 
AFIX  23 
H53A  2    0.929826    0.886434    0.896309    21.00000   -1.20000 
H53B  2    0.952729    0.901780    0.833275    21.00000   -1.20000 
AFIX   0 
C54   1    0.838334    0.923352    0.855989    21.00000    0.03593    0.03063 = 
         0.03177    0.00020    0.01034    0.00269 
AFIX  23 
H54A  2    0.797599    0.912751    0.883824    21.00000   -1.20000 
H54B  2    0.812755    0.922456    0.818100    21.00000   -1.20000 
AFIX   0 
C55   1    0.863277    0.974707    0.869363    21.00000    0.06325    0.02900 = 
         0.03270   -0.00665    0.00960    0.00187 
AFIX  23 
H55A  2    0.907115    0.984238    0.843359    21.00000   -1.20000 
H55B  2    0.885309    0.975815    0.908309    21.00000   -1.20000 
AFIX   0 
C56   1    0.794654    1.011124    0.864387    21.00000    0.11727    0.05024 = 
         0.03955   -0.00189    0.01881    0.03320 
AFIX  23 
H56A  2    0.768099    1.007607    0.827039    21.00000   -1.20000 
H56B  2    0.753857    1.004389    0.893789    21.00000   -1.20000 
AFIX   0 
C57   1    0.824580    1.061898    0.870996    21.00000    0.25371    0.05126 = 
         0.06542   -0.00817    0.02645    0.05061 
AFIX 137 
H57A  2    0.864179    1.068898    0.841473    21.00000   -1.50000 
H57B  2    0.850068    1.065655    0.908200    21.00000   -1.50000 
H57C  2    0.778978    1.084201    0.867617    21.00000   -1.50000 
AFIX   0 
PART 0 
PART 2 -21 
C53'  1    0.875999    0.894640    0.844272   -21.00000    0.03329    0.02558 = 
         0.02151   -0.00143   -0.00535    0.00416 
AFIX  23 
H53C  2    0.920510    0.911614    0.824869   -21.00000   -1.20000 
H53D  2    0.824446    0.904876    0.826599   -21.00000   -1.20000 
AFIX   0 
C55'  1    0.849016    0.961179    0.916195   -21.00000    0.05826    0.04554 = 
         0.03563   -0.01948   -0.00231    0.00350 
AFIX  23 
H55C  2    0.793046    0.964833    0.901847   -21.00000   -1.20000 
H55D  2    0.848083    0.967372    0.957373   -21.00000   -1.20000 
AFIX   0 
C54'  1    0.875981    0.908650    0.906517   -21.00000    0.03859    0.04015 = 
         0.02023   -0.00327    0.00102   -0.00043 
AFIX  23 
H54C  2    0.931078    0.904292    0.922198   -21.00000   -1.20000 
H54D  2    0.839243    0.886900    0.927259   -21.00000   -1.20000 
AFIX   0 
C56'  1    0.901342    0.998989    0.888550   -21.00000    0.06987    0.05370 = 
         0.06685   -0.02333    0.00195    0.00175 
AFIX  23 
H56C  2    0.904150    0.992659    0.847449   -21.00000   -1.20000 
H56D  2    0.956859    0.996975    0.904166   -21.00000   -1.20000 
AFIX   0 
C57'  1    0.867636    1.049996    0.898403   -21.00000    0.08311    0.05671 = 
         0.11109   -0.02495    0.00470    0.00340 
AFIX 137 
H57D  2    0.889474    1.071906    0.869889   -21.00000   -1.50000 
H57E  2    0.883479    1.061127    0.936147   -21.00000   -1.50000 
H57F  2    0.808552    1.049345    0.895428   -21.00000   -1.50000 
AFIX   0 
PART 0 
RESI 2 
GA1   4    0.413747    0.608742    0.350492    11.00000    0.01538    0.01372 = 
         0.01344   -0.00076    0.00020    0.00018 
CL1   3    0.527141    0.574207    0.318070    11.00000    0.02116    0.03023 = 
         0.01939   -0.00728    0.00366   -0.00055 
SI1   7    0.309719    0.756077    0.338702    11.00000    0.01946    0.01649 = 
         0.01641   -0.00033    0.00271    0.00191 
O1    6    0.329627    0.696704    0.338770    11.00000    0.02046    0.01683 = 
         0.01680   -0.00072    0.00313    0.00053 
N1    5    0.428187    0.606745    0.432495    11.00000    0.01546    0.01398 = 
         0.01400   -0.00084   -0.00004    0.00089 
N2    5    0.335446    0.556623    0.345880    11.00000    0.01685    0.01419 = 
         0.01609   -0.00154   -0.00238    0.00001 
N3    5    0.407621    0.784882    0.316213    11.00000    0.01898    0.01818 = 
         0.01540    0.00045   -0.00042   -0.00022 
N4    5    0.304206    0.777472    0.262102    11.00000    0.01721    0.02044 = 
         0.01717    0.00123   -0.00007    0.00194 
C1    1    0.421120    0.564253    0.458213    11.00000    0.01607    0.01635 = 
         0.01693   -0.00012   -0.00080    0.00293 
C2    1    0.387002    0.523428    0.432829    11.00000    0.02226    0.01345 = 
         0.01936    0.00168   -0.00280    0.00117 
AFIX  43 
H2    2    0.395940    0.493840    0.451877    11.00000   -1.20000 
AFIX   0 
C3    1    0.341325    0.520826    0.382823    11.00000    0.01848    0.01481 = 
         0.02062   -0.00066   -0.00101   -0.00016 
C4    1    0.448950    0.559005    0.518823    11.00000    0.02671    0.01764 = 
         0.01816    0.00190   -0.00434    0.00035 
AFIX 137 
H4A   2    0.439426    0.525982    0.531534    11.00000   -1.50000 
H4B   2    0.418685    0.581322    0.542756    11.00000   -1.50000 
H4C   2    0.506784    0.566307    0.521476    11.00000   -1.50000 
AFIX   0 
C5    1    0.297558    0.474183    0.371906    11.00000    0.03377    0.01781 = 
         0.02756    0.00252   -0.00925   -0.00665 
AFIX 137 
H5A   2    0.247028    0.480679    0.351519    11.00000   -1.50000 
H5B   2    0.285463    0.458533    0.407974    11.00000   -1.50000 
H5C   2    0.331740    0.453027    0.349129    11.00000   -1.50000 
AFIX   0 
C6    1    0.453965    0.647451    0.466484    11.00000    0.01930    0.01347 = 
         0.01267    0.00035   -0.00109   -0.00028 
C7    1    0.536798    0.656472    0.474843    11.00000    0.01949    0.01635 = 
         0.01594    0.00133   -0.00138    0.00019 
C8    1    0.559249    0.694431    0.510610    11.00000    0.02222    0.01845 = 
         0.02135    0.00062   -0.00431   -0.00245 
AFIX  43 
H8    2    0.614865    0.701447    0.516401    11.00000   -1.20000 
AFIX   0 
C9    1    0.501153    0.721770    0.537549    11.00000    0.02995    0.01625 = 
         0.02027   -0.00262   -0.00405   -0.00228 
AFIX  43 
H9    2    0.517181    0.746696    0.562637    11.00000   -1.20000 
AFIX   0 
C10   1    0.419834    0.713006    0.528152    11.00000    0.02679    0.01602 = 
         0.01825   -0.00180    0.00130    0.00181 
AFIX  43 
H10   2    0.380723    0.732230    0.546783    11.00000   -1.20000 
AFIX   0 
C11   1    0.394140    0.676431    0.491795    11.00000    0.02056    0.01491 = 
         0.01455    0.00144    0.00070    0.00096 
C12   1    0.602849    0.627559    0.446158    11.00000    0.01551    0.02268 = 
         0.02313   -0.00219   -0.00176    0.00065 
AFIX  13 
H12   2    0.577430    0.598633    0.428388    11.00000   -1.20000 
AFIX   0 
C13   1    0.667395    0.610351    0.488345    11.00000    0.02239    0.03013 = 
         0.03334   -0.00163   -0.00690    0.00591 
AFIX 137 
H13A  2    0.703608    0.587546    0.469651    11.00000   -1.50000 
H13B  2    0.641129    0.594547    0.520371    11.00000   -1.50000 
H13C  2    0.698658    0.637972    0.501949    11.00000   -1.50000 
AFIX   0 
C14   1    0.641841    0.657683    0.399199    11.00000    0.02534    0.03649 = 
         0.02971    0.00122    0.00566   -0.00242 
AFIX 137 
H14A  2    0.681579    0.638080    0.379064    11.00000   -1.50000 
H14B  2    0.668821    0.685662    0.415922    11.00000   -1.50000 
H14C  2    0.599986    0.668517    0.372666    11.00000   -1.50000 
AFIX   0 
C15   1    0.304534    0.668895    0.479613    11.00000    0.01921    0.01967 = 
         0.01815   -0.00223    0.00204    0.00185 
AFIX  13 
H15   2    0.299003    0.659508    0.438995    11.00000   -1.20000 
AFIX   0 
C16   1    0.267664    0.628413    0.515266    11.00000    0.02296    0.02335 = 
         0.03171    0.00062    0.00627   -0.00117 
AFIX 137 
H16A  2    0.209205    0.627103    0.508593    11.00000   -1.50000 
H16B  2    0.278210    0.634645    0.555381    11.00000   -1.50000 
H16C  2    0.292052    0.597661    0.504571    11.00000   -1.50000 
AFIX   0 
C17   1    0.254933    0.714749    0.488419    11.00000    0.02257    0.02517 = 
         0.02412   -0.00076    0.00300    0.00556 
AFIX 137 
H17A  2    0.280801    0.741550    0.468658    11.00000   -1.50000 
H17B  2    0.252045    0.721999    0.528874    11.00000   -1.50000 
H17C  2    0.200227    0.710028    0.473358    11.00000   -1.50000 
AFIX   0 
C18   1    0.274990    0.554544    0.301391    11.00000    0.01875    0.01624 = 
         0.01824    0.00133   -0.00359   -0.00236 
C19   1    0.292857    0.532591    0.249555    11.00000    0.02282    0.01823 = 
         0.01978   -0.00009   -0.00266   -0.00223 
C20   1    0.232969    0.533170    0.207667    11.00000    0.02948    0.03005 = 
         0.01966    0.00007   -0.00534   -0.00417 
AFIX  43 
H20   2    0.243669    0.518740    0.172110    11.00000   -1.20000 
AFIX   0 
C21   1    0.158495    0.554276    0.216824    11.00000    0.02563    0.03875 = 
         0.02574    0.00359   -0.01082   -0.00411 
AFIX  43 
H21   2    0.118867    0.554438    0.187638    11.00000   -1.20000 
AFIX   0 
C22   1    0.141720    0.575172    0.268558    11.00000    0.01930    0.03238 = 
         0.03024    0.00425   -0.00405   -0.00015 
AFIX  43 
H22   2    0.090250    0.589329    0.274628    11.00000   -1.20000 
AFIX   0 
C23   1    0.199231    0.575770    0.311942    11.00000    0.01864    0.02056 = 
         0.02421    0.00184   -0.00150   -0.00164 
C24   1    0.373723    0.509055    0.237526    11.00000    0.02787    0.01942 = 
         0.01918   -0.00443   -0.00191    0.00283 
AFIX  13 
H24   2    0.406030    0.509093    0.273349    11.00000   -1.20000 
AFIX   0 
C25   1    0.363879    0.456742    0.218281    11.00000    0.04569    0.02207 = 
         0.03602   -0.00875   -0.00402    0.00321 
AFIX 137 
H25A  2    0.337004    0.455960    0.181299    11.00000   -1.50000 
H25B  2    0.331140    0.439205    0.245824    11.00000   -1.50000 
H25C  2    0.417202    0.441638    0.215424    11.00000   -1.50000 
AFIX   0 
C26   1    0.420967    0.537509    0.193136    11.00000    0.02852    0.02915 = 
         0.02278   -0.00309    0.00335    0.00360 
AFIX 137 
H26A  2    0.391538    0.536813    0.157107    11.00000   -1.50000 
H26B  2    0.474459    0.523035    0.188210    11.00000   -1.50000 
H26C  2    0.427100    0.570865    0.205718    11.00000   -1.50000 
AFIX   0 
C27   1    0.178688    0.597168    0.369125    11.00000    0.01855    0.03195 = 
         0.02785   -0.00504   -0.00063    0.00300 
AFIX  13 
H27   2    0.230581    0.602227    0.390137    11.00000   -1.20000 
AFIX   0 
C28   1    0.127228    0.561921    0.403578    11.00000    0.04593    0.03989 = 
         0.03338    0.00348    0.01241    0.00499 
AFIX 137 
H28A  2    0.076762    0.555230    0.383201    11.00000   -1.50000 
H28B  2    0.114870    0.576138    0.440413    11.00000   -1.50000 
H28C  2    0.157221    0.531906    0.409101    11.00000   -1.50000 
AFIX   0 
C29   1    0.136237    0.645872    0.364594    11.00000    0.02762    0.02993 = 
         0.04539   -0.00544    0.00456    0.00337 
AFIX 137 
H29A  2    0.170293    0.668229    0.343353    11.00000   -1.50000 
H29B  2    0.126858    0.658702    0.402555    11.00000   -1.50000 
H29C  2    0.084372    0.641880    0.344972    11.00000   -1.50000 
AFIX   0 
C30   1    0.373600    0.801396    0.268411    11.00000    0.01968    0.01714 = 
         0.01509   -0.00102    0.00124    0.00360 
C31   1    0.404350    0.841380    0.232380    11.00000    0.02126    0.02104 = 
         0.01594    0.00211   -0.00367   -0.00099 
C32   1    0.387438    0.889135    0.246249    11.00000    0.03545    0.02257 = 
         0.01812    0.00068   -0.00200    0.00122 
AFIX  43 
H32   2    0.355351    0.896208    0.278358    11.00000   -1.20000 
AFIX   0 
C33   1    0.417429    0.926336    0.213196    11.00000    0.04626    0.02052 = 
         0.02500    0.00272   -0.00687   -0.00177 
AFIX  43 
H33   2    0.406178    0.958754    0.222967    11.00000   -1.20000 
AFIX   0 
C34   1    0.463659    0.916218    0.166070    11.00000    0.03929    0.03162 = 
         0.02327    0.01173   -0.00699   -0.01109 
AFIX  43 
H34   2    0.484495    0.941699    0.143761    11.00000   -1.20000 
AFIX   0 
C35   1    0.479544    0.868987    0.151436    11.00000    0.02652    0.03715 = 
         0.01908    0.00559   -0.00034   -0.00548 
AFIX  43 
H35   2    0.510461    0.862161    0.118697    11.00000   -1.20000 
AFIX   0 
C36   1    0.450364    0.831383    0.184541    11.00000    0.02199    0.02655 = 
         0.01906    0.00120   -0.00106    0.00030 
AFIX  43 
H36   2    0.461787    0.799037    0.174544    11.00000   -1.20000 
AFIX   0 
C37   1    0.485335    0.797098    0.343700    11.00000    0.02116    0.01781 = 
         0.01675   -0.00033   -0.00234   -0.00168 
C38   1    0.483188    0.773572    0.402071    11.00000    0.03028    0.02225 = 
         0.01808    0.00248   -0.00523   -0.00307 
AFIX 137 
H38A  2    0.473720    0.738991    0.397878    11.00000   -1.50000 
H38B  2    0.439523    0.787801    0.424328    11.00000   -1.50000 
H38C  2    0.534945    0.778850    0.421407    11.00000   -1.50000 
AFIX   0 
C39   1    0.555690    0.776968    0.309492    11.00000    0.02036    0.03361 = 
         0.02298   -0.00318   -0.00123   -0.00029 
AFIX 137 
H39A  2    0.555279    0.791290    0.271668    11.00000   -1.50000 
H39B  2    0.550142    0.742011    0.306310    11.00000   -1.50000 
H39C  2    0.606776    0.784691    0.328557    11.00000   -1.50000 
AFIX   0 
C40   1    0.496954    0.851140    0.351776    11.00000    0.03327    0.01906 = 
         0.02736    0.00034   -0.00816   -0.00445 
AFIX 137 
H40A  2    0.505570    0.866373    0.314968    11.00000   -1.50000 
H40B  2    0.544050    0.856887    0.376127    11.00000   -1.50000 
H40C  2    0.448693    0.864819    0.369412    11.00000   -1.50000 
AFIX   0 
C41   1    0.234307    0.789507    0.225171    11.00000    0.01797    0.02547 = 
         0.02238    0.00168   -0.00263    0.00243 
C42   1    0.171159    0.750272    0.235328    11.00000    0.01906    0.03432 = 
         0.03104    0.00294   -0.00114   -0.00110 
AFIX 137 
H42A  2    0.122147    0.757560    0.213542    11.00000   -1.50000 
H42B  2    0.158073    0.748986    0.275632    11.00000   -1.50000 
H42C  2    0.192839    0.719159    0.223312    11.00000   -1.50000 
AFIX   0 
C43   1    0.258545    0.788727    0.162845    11.00000    0.02410    0.04311 = 
         0.02109    0.00404   -0.00473   -0.00151 
AFIX 137 
H43A  2    0.209978    0.790917    0.139110    11.00000   -1.50000 
H43B  2    0.287093    0.758705    0.154584    11.00000   -1.50000 
H43C  2    0.294077    0.816059    0.154943    11.00000   -1.50000 
AFIX   0 
C44   1    0.197210    0.837983    0.241070    11.00000    0.02674    0.03120 = 
         0.04563   -0.00228   -0.00726    0.01082 
AFIX 137 
H44A  2    0.235808    0.863733    0.232873    11.00000   -1.50000 
H44B  2    0.184441    0.838167    0.281452    11.00000   -1.50000 
H44C  2    0.147617    0.843099    0.219068    11.00000   -1.50000 
AFIX   0 
C45   1    0.397335    0.672458    0.313580    11.00000    0.01851    0.01464 = 
         0.01674   -0.00013    0.00154   -0.00022 
AFIX  13 
H45   2    0.446296    0.692167    0.322502    11.00000   -1.20000 
AFIX   0 
C46   1    0.391592    0.669532    0.250004    11.00000    0.02228    0.01294 = 
         0.01692   -0.00005    0.00125    0.00258 
C47   1    0.320040    0.656613    0.222617    11.00000    0.02020    0.01850 = 
         0.01885    0.00035    0.00303    0.00139 
AFIX  43 
H47   2    0.273493    0.649272    0.244298    11.00000   -1.20000 
AFIX   0 
C48   1    0.315881    0.654327    0.163950    11.00000    0.02162    0.01977 = 
         0.01982   -0.00056   -0.00225    0.00162 
AFIX  43 
H48   2    0.266497    0.645372    0.146214    11.00000   -1.20000 
AFIX   0 
C49   1    0.382956    0.664954    0.130685    11.00000    0.02564    0.01468 = 
         0.01575    0.00006    0.00161    0.00464 
C50   1    0.454500    0.677817    0.158321    11.00000    0.02276    0.01798 = 
         0.01845   -0.00036    0.00391    0.00065 
AFIX  43 
H50   2    0.501042    0.685206    0.136656    11.00000   -1.20000 
AFIX   0 
C51   1    0.458944    0.680023    0.216978    11.00000    0.02098    0.01841 = 
         0.01905   -0.00112   -0.00002    0.00002 
AFIX  43 
H51   2    0.508404    0.688773    0.234754    11.00000   -1.20000 
AFIX   0 
C52   1    0.381524    0.658783    0.067306    11.00000    0.02557    0.01910 = 
         0.01563   -0.00021    0.00069    0.00342 
AFIX  23 
H52A  2    0.422462    0.680089    0.050054    11.00000   -1.20000 
H52B  2    0.327785    0.668126    0.052364    11.00000   -1.20000 
AFIX   0 
C53   1    0.399265    0.606570    0.051360    11.00000    0.02502    0.01854 = 
         0.01671   -0.00069    0.00157    0.00057 
AFIX  23 
H53A  2    0.446774    0.595440    0.073331    11.00000   -1.20000 
H53B  2    0.352594    0.586469    0.062429    11.00000   -1.20000 
AFIX   0 
C54   1    0.415774    0.598728   -0.011344    11.00000    0.01851    0.01890 = 
         0.01675   -0.00165   -0.00001    0.00200 
AFIX  23 
H54A  2    0.366988    0.607206   -0.033588    11.00000   -1.20000 
H54B  2    0.460356    0.620030   -0.023458    11.00000   -1.20000 
AFIX   0 
C55   1    0.438531    0.546545   -0.022835    11.00000    0.02605    0.01784 = 
         0.01853   -0.00065    0.00053    0.00136 
AFIX  23 
H55A  2    0.392873    0.525835   -0.011268    11.00000   -1.20000 
H55B  2    0.485450    0.538140    0.001336    11.00000   -1.20000 
AFIX   0 
C56   1    0.459566    0.534778   -0.084031    11.00000    0.02848    0.01663 = 
         0.02115   -0.00145    0.00316    0.00248 
AFIX  23 
H56A  2    0.501351    0.557576   -0.097208    11.00000   -1.20000 
H56B  2    0.482865    0.502044   -0.085635    11.00000   -1.20000 
AFIX   0 
C57   1    0.387152    0.537310   -0.123798    11.00000    0.03229    0.02409 = 
         0.01970   -0.00269    0.00048   -0.00595 
AFIX 137 
H57A  2    0.405233    0.532746   -0.162791    11.00000   -1.50000 
H57B  2    0.361116    0.568786   -0.120238    11.00000   -1.50000 
H57C  2    0.348465    0.512028   -0.113979    11.00000   -1.50000 
RESI 0 
RESI 1 
RESI 0 
AFIX   0 
HKLF 4 
  
  
  
  
REM  lk_040am in P2(1)/c 
REM R1 =  0.0301 for   20284 Fo > 4sig(Fo)  and  0.0383 for all   23602 data 
REM   1252 parameters refined using     87 restraints 
  
END 
  
WGHT      0.0359      6.4157 
  
REM Highest difference peak  0.974,  deepest hole -0.538,  1-sigma level  0.047 
Q1    1   0.5607  0.5608  0.3208  11.00000  0.05    0.97 
Q2    1   0.7109  1.0049  0.8992  11.00000  0.05    0.54 
Q3    1   0.5146  0.5683  0.3287  11.00000  0.05    0.40 
Q4    1   0.9178  0.8399  0.5627  11.00000  0.05    0.39 
Q5    1   0.4081  0.6448  0.3413  11.00000  0.05    0.39 
Q6    1   0.9083  0.9222  0.8672  11.00000  0.05    0.35 
Q7    1   0.5313  0.5882  0.3173  11.00000  0.05    0.34 
Q8    1   0.3579  0.5810  0.3508  11.00000  0.05    0.34 
Q9    1   0.3697  0.4991  0.4601  11.00000  0.05    0.33 
Q10   1   0.4901  0.8223  0.3505  11.00000  0.05    0.33 
Q11   1   0.8401  0.8829  0.8682  11.00000  0.05    0.32 
Q12   1   0.4244  0.6112  0.4026  11.00000  0.05    0.31 
Q13   1   0.8846  0.6685  0.6466  11.00000  0.05    0.31 
Q14   1   0.9622  0.9916  0.9910  11.00000  0.05    0.31 
Q15   1   0.5696  0.6402  0.4604  11.00000  0.05    0.30 
Q16   1   0.3280  0.7227  0.3408  11.00000  0.05    0.30 
Q17   1   0.6926  0.8896  0.5597  11.00000  0.05    0.30 
Q18   1   0.9041  0.6251  0.6534  11.00000  0.05    0.30 
Q19   1   0.3779  0.7688  0.3288  11.00000  0.05    0.29 
Q20   1   0.8602  0.9073  0.5548  11.00000  0.05    0.29 
;
_shelx_res_checksum              91991
####################################################################### 
# 
# This file contains crystal structure data downloaded from the 
# Cambridge Structural Database (CSD) hosted by the Cambridge 
# Crystallographic Data Centre (CCDC).
# 
# Full information about CCDC data access policies and citation 
# guidelines are available at http://www.ccdc.cam.ac.uk/access/V1 
# 
# Audit and citation data items may have been added by the CCDC. 
# Please retain this information to preserve the provenance of 
# this file and to allow appropriate attribution of the data. 
# 
#######################################################################

data_lk_037fm

_database_code_depnum_ccdc_archive 'CCDC 2481722'
loop_
_audit_author_name
_audit_author_address
'Christoph Wolper'
;Universitaet Duisburg Essen
Germany
;
_audit_update_record             
;
2025-08-20 deposited with the CCDC.	2026-07-13 downloaded from the CCDC.
;

_audit_creation_method           SHELXL-2017/1
_shelx_SHELXL_version_number     2017/1
_chemical_name_systematic        ?
_chemical_name_common            ?
_chemical_melting_point          ?
_chemical_formula_moiety         ?
_chemical_formula_sum            'C57 H75 Br1.03 Cl0.97 Ga N4 O Si'
_chemical_formula_weight         1046.90

loop_
_atom_type_symbol
_atom_type_description
_atom_type_scat_dispersion_real
_atom_type_scat_dispersion_imag
_atom_type_scat_source
C C 0.0181 0.0091 'International Tables Vol C Tables 4.2.6.8 and 6.1.1.4'
H H 0.0000 0.0000 'International Tables Vol C Tables 4.2.6.8 and 6.1.1.4'
Br Br -0.6763 1.2805 'International Tables Vol C Tables 4.2.6.8 and 6.1.1.4'
Cl Cl 0.3639 0.7018 'International Tables Vol C Tables 4.2.6.8 and 6.1.1.4'
N N 0.0311 0.0180 'International Tables Vol C Tables 4.2.6.8 and 6.1.1.4'
O O 0.0492 0.0322 'International Tables Vol C Tables 4.2.6.8 and 6.1.1.4'
Ga Ga -1.2846 0.7763 'International Tables Vol C Tables 4.2.6.8 and 6.1.1.4'
Si Si 0.2541 0.3302 'International Tables Vol C Tables 4.2.6.8 and 6.1.1.4'

_space_group_crystal_system      triclinic
_space_group_IT_number           2
_space_group_name_H-M_alt        'P -1'
_space_group_name_Hall           '-P 1'

_shelx_space_group_comment       
;
The symmetry employed for this shelxl refinement is uniquely defined
by the following loop, which should always be used as a source of
symmetry information in preference to the above space-group names.
They are only intended as comments.
;

loop_
_space_group_symop_operation_xyz
'x, y, z'
'-x, -y, -z'

_cell_length_a                   12.5406(8)
_cell_length_b                   13.9081(8)
_cell_length_c                   15.8612(9)
_cell_angle_alpha                88.122(3)
_cell_angle_beta                 86.473(3)
_cell_angle_gamma                76.507(3)
_cell_volume                     2684.5(3)
_cell_formula_units_Z            2
_cell_measurement_temperature    100(2)
_cell_measurement_reflns_used    9945
_cell_measurement_theta_min      2.79
_cell_measurement_theta_max      79.77

_exptl_crystal_description       tablet
_exptl_crystal_colour            colourless
_exptl_crystal_density_meas      ?
_exptl_crystal_density_method    ?
_exptl_crystal_density_diffrn    1.295
_exptl_crystal_F_000             1101
_exptl_transmission_factor_min   ?
_exptl_transmission_factor_max   ?
_exptl_crystal_size_max          0.185
_exptl_crystal_size_mid          0.130
_exptl_crystal_size_min          0.060
_exptl_absorpt_coefficient_mu    2.575
_shelx_estimated_absorpt_T_min   0.647
_shelx_estimated_absorpt_T_max   0.861
_exptl_absorpt_correction_type   multi-scan
_exptl_absorpt_correction_T_min  0.62
_exptl_absorpt_correction_T_max  0.75
_exptl_absorpt_process_details   'SADABS, Blessing, Acta Cryst 1995 A51 33-38'
_exptl_absorpt_special_details   ?
_diffrn_ambient_temperature      100(2)
_diffrn_radiation_wavelength     1.54178
_diffrn_radiation_type           CuK\a
_diffrn_source                   'micro-focus sealed tube'
_diffrn_source_type              'INCOATEC I\mS 3.0'
_diffrn_radiation_monochromator  'multilayer mirror'
_diffrn_measurement_device_type  'Bruker D8 Venture (Photon II detector)'
_diffrn_measurement_method       'Data collection strategy APEX 3/Queen'
_diffrn_detector_area_resol_mean 7.3910
_diffrn_reflns_number            153831
_diffrn_reflns_av_unetI/netI     0.0224
_diffrn_reflns_av_R_equivalents  0.0623
_diffrn_reflns_limit_h_min       -16
_diffrn_reflns_limit_h_max       16
_diffrn_reflns_limit_k_min       -15
_diffrn_reflns_limit_k_max       17
_diffrn_reflns_limit_l_min       -20
_diffrn_reflns_limit_l_max       20
_diffrn_reflns_theta_min         2.792
_diffrn_reflns_theta_max         80.606
_diffrn_reflns_theta_full        67.679
_diffrn_measured_fraction_theta_max 0.990
_diffrn_measured_fraction_theta_full 1.000
_diffrn_reflns_Laue_measured_fraction_max 0.990
_diffrn_reflns_Laue_measured_fraction_full 1.000
_diffrn_reflns_point_group_measured_fraction_max 0.990
_diffrn_reflns_point_group_measured_fraction_full 1.000
_reflns_number_total             11653
_reflns_number_gt                10019
_reflns_threshold_expression     'I > 2\s(I)'
_reflns_Friedel_coverage         0.000
_reflns_Friedel_fraction_max     .
_reflns_Friedel_fraction_full    .

_reflns_special_details          
;
 Reflections were merged by SHELXL according to the crystal
 class for the calculation of statistics and refinement.
 
 _reflns_Friedel_fraction is defined as the number of unique
 Friedel pairs measured divided by the number that would be
 possible theoretically, ignoring centric projections and
 systematic absences.
;

_computing_data_collection       'Bruker APEX3(v2017.3-0)'
_computing_cell_refinement       'Bruker APEX3(v2017.3-0)'
_computing_data_reduction        'Bruker APEX3(v2017.3-0)'
_computing_structure_solution    'Bruker APEX3(v2017.3-0)'
_computing_structure_refinement  'SHELXL-2017/1 (Sheldrick, 2017)'
_computing_molecular_graphics    'ORTEP/PLATON (Spek)'
_computing_publication_material  'BRUKER AXS SHELXTL (c) 2008 / Vers. 2008/4'
_refine_special_details          
;
 Treatment of hydrogen atoms:    
 Riding model on idealized geometries 
 with the 1.2 fold isotropic displacement 
 parameters of the equivalent Uij of the 
 corresponding carbon atom.
 The methyl groups are idealized with
 tetrahedral angles in a combined 
 rotating and rigid group refinement
 with the 1.5 fold isotropic displacement
 parameters of the equivalent Uij of the 
 corresponding carbon atom.
 Disorder:
 The bromo phenyl group -- and correlated an isopropyl group -- shows a minor
 disorder component of approx. 5\% occupancy. The corresponding bond lengths
 and angles were retrained to be equal (SADI) and RIGU and SIMU restraints were
 applied to the displacement parameters of the bromo phenyl group's atoms. Due
 to the low occupancy the minor components of the groups were refined with
 common displacememnt parameters (EADP) to avoid non-positive definites. The
 chloro ligand of the Ga1 is replaced by a bromo ligand with an occupancy of
 approx. 5\%.
;
_refine_ls_structure_factor_coef Fsqd
_refine_ls_matrix_type           full
_refine_ls_weighting_scheme      calc
_refine_ls_weighting_details     
'w=1/[\s^2^(Fo^2^)+(0.0264P)^2^+2.3238P] where P=(Fo^2^+2Fc^2^)/3'
_atom_sites_solution_primary     direct
_atom_sites_solution_secondary   difmap
_atom_sites_solution_hydrogens   geom
_refine_ls_hydrogen_treatment    constr
_refine_ls_extinction_method     none
_refine_ls_extinction_coef       .
_refine_ls_number_reflns         11653
_refine_ls_number_parameters     652
_refine_ls_number_restraints     313
_refine_ls_R_factor_all          0.0383
_refine_ls_R_factor_gt           0.0298
_refine_ls_wR_factor_ref         0.0736
_refine_ls_wR_factor_gt          0.0680
_refine_ls_goodness_of_fit_ref   1.048
_refine_ls_restrained_S_all      1.035
_refine_ls_shift/su_max          0.002
_refine_ls_shift/su_mean         0.000

loop_
_atom_site_label
_atom_site_type_symbol
_atom_site_fract_x
_atom_site_fract_y
_atom_site_fract_z
_atom_site_U_iso_or_equiv
_atom_site_adp_type
_atom_site_occupancy
_atom_site_site_symmetry_order
_atom_site_calc_flag
_atom_site_refinement_flags_posn
_atom_site_refinement_flags_adp
_atom_site_refinement_flags_occupancy
_atom_site_disorder_assembly
_atom_site_disorder_group
Br1 Br 0.06067(2) 0.61667(2) 0.53432(2) 0.02823(7) Uani 0.9605(8) 1 d D U P A 1
Br1' Br -0.0705(5) 0.8422(6) 0.7682(5) 0.057(2) Uani 0.0395(8) 1 d D U P A 2
Ga1 Ga 0.40974(2) 0.82003(2) 0.66880(2) 0.01431(5) Uani 1 1 d . . . . .
Cl1 Cl 0.37402(7) 0.82173(6) 0.53264(5) 0.02015(13) Uani 0.9656(17) 1 d . . P B
3
Br2' Br 0.3756(10) 0.8068(9) 0.5158(7) 0.02015(13) Uani 0.0344(17) 1 d . . P B
4
Si1 Si 0.36625(4) 0.63516(3) 0.89763(3) 0.01918(10) Uani 1 1 d . . . . .
O1 O 0.36767(10) 0.72108(8) 0.81957(7) 0.0186(2) Uani 1 1 d . . . . .
N1 N 0.35675(11) 0.95811(10) 0.69964(9) 0.0162(3) Uani 1 1 d . . . . .
N2 N 0.56466(11) 0.81903(10) 0.66379(8) 0.0153(3) Uani 1 1 d . . . . .
N3 N 0.37663(12) 0.51960(10) 0.83570(9) 0.0188(3) Uani 1 1 d . . . . .
N4 N 0.22632(12) 0.60388(10) 0.89373(9) 0.0188(3) Uani 1 1 d . . . . .
C1 C 0.41242(14) 1.02221(12) 0.66583(10) 0.0180(3) Uani 1 1 d . . . . .
C2 C 0.51800(14) 0.99304(12) 0.62626(11) 0.0187(3) Uani 1 1 d . . . . .
H2 H 0.542013 1.041707 0.591536 0.022 Uiso 1 1 calc R U . . .
C3 C 0.59196(13) 0.90099(12) 0.63184(10) 0.0172(3) Uani 1 1 d . . . . .
C4 C 0.36283(15) 1.13195(13) 0.66902(13) 0.0251(4) Uani 1 1 d . . . . .
H4A H 0.312662 1.151343 0.623227 0.038 Uiso 1 1 calc R U . . .
H4B H 0.421416 1.167958 0.662437 0.038 Uiso 1 1 calc R U . . .
H4C H 0.322194 1.147815 0.723486 0.038 Uiso 1 1 calc R U . . .
C5 C 0.70885(14) 0.89649(13) 0.60045(12) 0.0239(4) Uani 1 1 d . . . . .
H5A H 0.735143 0.838927 0.564391 0.036 Uiso 1 1 calc R U . . .
H5B H 0.755263 0.890723 0.648718 0.036 Uiso 1 1 calc R U . . .
H5C H 0.712162 0.956891 0.567826 0.036 Uiso 1 1 calc R U . . .
C6 C 0.25307(13) 0.99151(11) 0.74718(10) 0.0168(3) Uani 1 1 d . . . . .
C7 C 0.15533(14) 1.02311(12) 0.70427(11) 0.0180(3) Uani 1 1 d . . . . .
C8 C 0.05643(14) 1.04735(12) 0.75264(11) 0.0211(3) Uani 1 1 d . . . . .
H8 H -0.010536 1.068107 0.725147 0.025 Uiso 1 1 calc R U . . .
C9 C 0.05415(15) 1.04171(13) 0.83980(12) 0.0232(4) Uani 1 1 d . . . . .
H9 H -0.014077 1.058676 0.871598 0.028 Uiso 1 1 calc R U . . .
C10 C 0.15112(15) 1.01136(13) 0.88118(11) 0.0217(3) Uani 1 1 d . . . . .
H10 H 0.148548 1.008248 0.941169 0.026 Uiso 1 1 calc R U . . .
C11 C 0.25220(14) 0.98538(12) 0.83594(11) 0.0187(3) Uani 1 1 d . . . . .
C12 C 0.15281(14) 1.02972(12) 0.60860(11) 0.0193(3) Uani 1 1 d . . . . .
H12 H 0.230213 1.018889 0.584600 0.023 Uiso 1 1 calc R U . . .
C13 C 0.08950(15) 1.13220(13) 0.57837(12) 0.0255(4) Uani 1 1 d . . . . .
H13A H 0.094594 1.135783 0.516489 0.038 Uiso 1 1 calc R U . . .
H13B H 0.121339 1.183344 0.600937 0.038 Uiso 1 1 calc R U . . .
H13C H 0.012227 1.142766 0.598410 0.038 Uiso 1 1 calc R U . . .
C14 C 0.10253(15) 0.94915(13) 0.57545(11) 0.0228(4) Uani 1 1 d . . . . .
H14A H 0.105802 0.952109 0.513553 0.034 Uiso 1 1 calc R U . . .
H14B H 0.025794 0.959536 0.596867 0.034 Uiso 1 1 calc R U . . .
H14C H 0.143771 0.884177 0.594683 0.034 Uiso 1 1 calc R U . . .
C15 C 0.35826(14) 0.95082(13) 0.88186(11) 0.0209(3) Uani 1 1 d . . . . .
H15 H 0.406124 0.895589 0.848666 0.025 Uiso 1 1 calc R U . . .
C16 C 0.42101(17) 1.03278(15) 0.88484(13) 0.0305(4) Uani 1 1 d . . . . .
H16A H 0.441009 1.052184 0.827143 0.046 Uiso 1 1 calc R U . . .
H16B H 0.487758 1.008459 0.915604 0.046 Uiso 1 1 calc R U . . .
H16C H 0.374409 1.090119 0.913689 0.046 Uiso 1 1 calc R U . . .
C17 C 0.33990(16) 0.91031(14) 0.97090(11) 0.0255(4) Uani 1 1 d . . . . .
H17A H 0.299044 0.858477 0.968469 0.038 Uiso 1 1 calc R U . . .
H17B H 0.297840 0.963903 1.006524 0.038 Uiso 1 1 calc R U . . .
H17C H 0.411040 0.882573 0.994845 0.038 Uiso 1 1 calc R U . . .
C18 C 0.65117(13) 0.73361(12) 0.68392(10) 0.0168(3) Uani 1 1 d . . . . .
C19 C 0.68953(14) 0.65902(12) 0.62447(11) 0.0188(3) Uani 1 1 d . . . . .
C20 C 0.77238(15) 0.57777(13) 0.64684(11) 0.0230(4) Uani 1 1 d . . . . .
H20 H 0.798896 0.526612 0.607335 0.028 Uiso 1 1 calc R U . . .
C21 C 0.81652(15) 0.57020(13) 0.72506(12) 0.0245(4) Uani 1 1 d . . . . .
H21 H 0.873040 0.514530 0.738985 0.029 Uiso 1 1 calc R U . . .
C22 C 0.77797(14) 0.64413(13) 0.78298(11) 0.0226(4) Uani 1 1 d . . . . .
H22 H 0.808443 0.638618 0.836794 0.027 Uiso 1 1 calc R U . . .
C23 C 0.69531(14) 0.72658(13) 0.76401(11) 0.0194(3) Uani 1 1 d . . . . .
C24 C 0.64406(14) 0.66373(12) 0.53734(11) 0.0198(3) Uani 1 1 d . . . . .
H24 H 0.595667 0.731092 0.528997 0.024 Uiso 1 1 calc R U . . .
C25 C 0.73535(16) 0.64788(13) 0.46702(11) 0.0253(4) Uani 1 1 d . . . . .
H25A H 0.702662 0.659285 0.411967 0.038 Uiso 1 1 calc R U . . .
H25B H 0.779665 0.579935 0.470595 0.038 Uiso 1 1 calc R U . . .
H25C H 0.782166 0.694293 0.473498 0.038 Uiso 1 1 calc R U . . .
C26 C 0.57394(17) 0.58793(15) 0.53166(12) 0.0286(4) Uani 1 1 d . . . . .
H26A H 0.540953 0.594980 0.476704 0.043 Uiso 1 1 calc R U . . .
H26B H 0.515716 0.599201 0.576824 0.043 Uiso 1 1 calc R U . . .
H26C H 0.620232 0.521072 0.537819 0.043 Uiso 1 1 calc R U . . .
C27 C 0.65792(17) 0.80634(17) 0.82956(12) 0.0219(4) Uani 0.9605(8) 1 d D . P A
1
H27 H 0.595595 0.857381 0.807140 0.026 Uiso 0.9605(8) 1 calc R U P A 1
C28 C 0.75016(18) 0.85712(17) 0.84731(15) 0.0347(5) Uani 0.9605(8) 1 d D . P A
1
H28A H 0.775855 0.885151 0.794540 0.052 Uiso 0.9605(8) 1 calc R U P A 1
H28B H 0.811227 0.808574 0.870952 0.052 Uiso 0.9605(8) 1 calc R U P A 1
H28C H 0.722366 0.910108 0.887792 0.052 Uiso 0.9605(8) 1 calc R U P A 1
C29 C 0.6167(2) 0.76256(19) 0.91172(14) 0.0301(5) Uani 0.9605(8) 1 d D . P A 1
H29A H 0.551346 0.738416 0.901427 0.045 Uiso 0.9605(8) 1 calc R U P A 1
H29B H 0.598145 0.813679 0.954744 0.045 Uiso 0.9605(8) 1 calc R U P A 1
H29C H 0.674377 0.707573 0.931544 0.045 Uiso 0.9605(8) 1 calc R U P A 1
C27' C 0.626(5) 0.788(3) 0.846(3) 0.033(9) Uani 0.0395(8) 1 d D . P A 2
H27' H 0.545172 0.796831 0.838593 0.039 Uiso 0.0395(8) 1 calc R U P A 2
C28' C 0.655(4) 0.888(3) 0.832(3) 0.033(9) Uani 0.0395(8) 1 d D . P A 2
H28D H 0.637208 0.913063 0.774649 0.049 Uiso 0.0395(8) 1 calc R U P A 2
H28E H 0.611926 0.935180 0.873149 0.049 Uiso 0.0395(8) 1 calc R U P A 2
H28F H 0.733101 0.880924 0.839089 0.049 Uiso 0.0395(8) 1 calc R U P A 2
C29' C 0.651(5) 0.747(4) 0.934(3) 0.033(9) Uani 0.0395(8) 1 d D . P A 2
H29D H 0.631724 0.683080 0.941272 0.049 Uiso 0.0395(8) 1 calc R U P A 2
H29E H 0.729696 0.738952 0.941904 0.049 Uiso 0.0395(8) 1 calc R U P A 2
H29F H 0.608521 0.793208 0.975965 0.049 Uiso 0.0395(8) 1 calc R U P A 2
C30 C 0.27282(14) 0.51768(12) 0.85685(10) 0.0177(3) Uani 1 1 d . . . . .
C31 C 0.21679(14) 0.43761(12) 0.83799(11) 0.0194(3) Uani 1 1 d . . . . .
C32 C 0.22057(16) 0.35418(13) 0.88990(12) 0.0259(4) Uani 1 1 d . . . . .
H32 H 0.259572 0.346624 0.940089 0.031 Uiso 1 1 calc R U . . .
C33 C 0.16739(17) 0.28207(14) 0.86835(14) 0.0313(4) Uani 1 1 d . . . . .
H33 H 0.169512 0.225572 0.904097 0.038 Uiso 1 1 calc R U . . .
C34 C 0.11123(17) 0.29243(14) 0.79475(14) 0.0331(5) Uani 1 1 d . . . . .
H34 H 0.075731 0.242637 0.779701 0.040 Uiso 1 1 calc R U . . .
C35 C 0.10692(16) 0.37555(15) 0.74308(13) 0.0286(4) Uani 1 1 d . . . . .
H35 H 0.068324 0.382588 0.692712 0.034 Uiso 1 1 calc R U . . .
C36 C 0.15869(15) 0.44834(13) 0.76468(11) 0.0227(4) Uani 1 1 d . . . . .
H36 H 0.154613 0.505586 0.729556 0.027 Uiso 1 1 calc R U . . .
C37 C 0.46840(14) 0.44237(13) 0.79948(11) 0.0225(4) Uani 1 1 d . . . . .
C38 C 0.49406(17) 0.35168(14) 0.85893(14) 0.0323(4) Uani 1 1 d . . . . .
H38A H 0.433446 0.318023 0.860673 0.048 Uiso 1 1 calc R U . . .
H38B H 0.503172 0.372862 0.915842 0.048 Uiso 1 1 calc R U . . .
H38C H 0.561972 0.306224 0.838261 0.048 Uiso 1 1 calc R U . . .
C39 C 0.44347(17) 0.41269(15) 0.71256(12) 0.0310(4) Uani 1 1 d . . . . .
H39A H 0.424285 0.471771 0.676151 0.046 Uiso 1 1 calc R U . . .
H39B H 0.381768 0.380335 0.718074 0.046 Uiso 1 1 calc R U . . .
H39C H 0.508318 0.366848 0.687522 0.046 Uiso 1 1 calc R U . . .
C40 C 0.56766(16) 0.48915(15) 0.79215(14) 0.0304(4) Uani 1 1 d . . . . .
H40A H 0.631522 0.441595 0.767729 0.046 Uiso 1 1 calc R U . . .
H40B H 0.583613 0.507430 0.848374 0.046 Uiso 1 1 calc R U . . .
H40C H 0.551416 0.548401 0.755660 0.046 Uiso 1 1 calc R U . . .
C41 C 0.13043(15) 0.62434(13) 0.95527(11) 0.0219(4) Uani 1 1 d . . . . .
C42 C 0.15712(17) 0.56014(14) 1.03512(11) 0.0278(4) Uani 1 1 d . . . . .
H42A H 0.169007 0.490220 1.021013 0.042 Uiso 1 1 calc R U . . .
H42B H 0.095711 0.577302 1.077367 0.042 Uiso 1 1 calc R U . . .
H42C H 0.223713 0.571870 1.057998 0.042 Uiso 1 1 calc R U . . .
C43 C 0.02700(15) 0.60789(14) 0.91806(12) 0.0263(4) Uani 1 1 d . . . . .
H43A H 0.016789 0.642739 0.863389 0.039 Uiso 1 1 calc R U . . .
H43B H -0.036708 0.633389 0.956648 0.039 Uiso 1 1 calc R U . . .
H43C H 0.034420 0.536987 0.910234 0.039 Uiso 1 1 calc R U . . .
C44 C 0.11170(16) 0.73285(14) 0.97868(12) 0.0269(4) Uani 1 1 d . . . . .
H44A H 0.090525 0.774878 0.928831 0.040 Uiso 1 1 calc R U . . .
H44B H 0.179541 0.745055 0.998937 0.040 Uiso 1 1 calc R U . . .
H44C H 0.053027 0.748262 1.023290 0.040 Uiso 1 1 calc R U . . .
C45 C 0.35104(14) 0.71480(12) 0.73156(10) 0.0172(3) Uani 1 1 d . . . . .
H45 H 0.394539 0.649090 0.711403 0.021 Uiso 1 1 calc R U . A 1
C46 C 0.23220(15) 0.72405(16) 0.71224(14) 0.0171(4) Uani 0.9605(8) 1 d . U P A
1
C47 C 0.20586(15) 0.67404(13) 0.64435(12) 0.0181(3) Uani 0.9605(8) 1 d D U P A
1
H47 H 0.262357 0.633007 0.610380 0.022 Uiso 0.9605(8) 1 calc R U P A 1
C48 C 0.09680(15) 0.68471(13) 0.62694(12) 0.0196(4) Uani 0.9605(8) 1 d . U P A
1
C49 C 0.01127(15) 0.74233(13) 0.67526(12) 0.0213(4) Uani 0.9605(8) 1 d D U P A
1
H49 H -0.063114 0.746993 0.663395 0.026 Uiso 0.9605(8) 1 calc R U P A 1
C50 C 0.03838(15) 0.79310(14) 0.74179(12) 0.0221(4) Uani 0.9605(8) 1 d . U P A
1
H50 H -0.018397 0.834262 0.775431 0.027 Uiso 0.9605(8) 1 calc R U P A 1
C51 C 0.14693(15) 0.78455(15) 0.75976(14) 0.0195(4) Uani 0.9605(8) 1 d . U P A
1
H51 H 0.163510 0.820483 0.805178 0.023 Uiso 0.9605(8) 1 calc R U P A 1
C46' C 0.2516(15) 0.710(4) 0.704(3) 0.028(4) Uani 0.0395(8) 1 d G U P A 2
C47' C 0.1571(15) 0.765(4) 0.746(3) 0.028(4) Uani 0.0395(8) 1 d DG U P A 2
H47' H 0.162542 0.800951 0.794109 0.034 Uiso 0.0395(8) 1 calc R U P A 2
C48' C 0.0546(14) 0.765(3) 0.716(2) 0.028(4) Uani 0.0395(8) 1 d G U P A 2
C49' C 0.047(2) 0.712(2) 0.6453(18) 0.028(4) Uani 0.0395(8) 1 d DG U P A 2
H49' H -0.023337 0.712645 0.625344 0.034 Uiso 0.0395(8) 1 calc R U P A 2
C50' C 0.141(3) 0.658(2) 0.6035(19) 0.028(4) Uani 0.0395(8) 1 d G U P A 2
H50' H 0.135800 0.621429 0.554964 0.034 Uiso 0.0395(8) 1 calc R U P A 2
C51' C 0.244(2) 0.657(3) 0.633(3) 0.028(4) Uani 0.0395(8) 1 d G U P A 2
H51' H 0.308309 0.619973 0.604156 0.034 Uiso 0.0395(8) 1 calc R U P A 2
C1_1 C 0.2730(2) 0.83915(17) 0.32781(14) 0.0390(5) Uani 1 1 d . . . . .
H1_1 H 0.306564 0.873095 0.365643 0.047 Uiso 1 1 calc R U . . .
C2_1 C 0.27476(19) 0.86407(17) 0.24264(15) 0.0398(5) Uani 1 1 d . . . . .
H2_1 H 0.308847 0.915180 0.222219 0.048 Uiso 1 1 calc R U . . .
C3_1 C 0.22671(17) 0.81429(18) 0.18746(13) 0.0382(5) Uani 1 1 d . . . . .
H3_1 H 0.227604 0.830992 0.128907 0.046 Uiso 1 1 calc R U . . .
C4_1 C 0.17743(17) 0.74024(17) 0.21775(14) 0.0370(5) Uani 1 1 d . . . . .
H4_1 H 0.144768 0.705666 0.179805 0.044 Uiso 1 1 calc R U . . .
C5_1 C 0.17526(17) 0.71602(15) 0.30286(14) 0.0329(4) Uani 1 1 d . . . . .
H5_1 H 0.140778 0.665169 0.323281 0.040 Uiso 1 1 calc R U . . .
C6_1 C 0.22314(18) 0.76560(16) 0.35840(13) 0.0337(4) Uani 1 1 d . . . . .
H6_1 H 0.221705 0.749192 0.417013 0.040 Uiso 1 1 calc R U . . .

loop_
_atom_site_aniso_label
_atom_site_aniso_U_11
_atom_site_aniso_U_22
_atom_site_aniso_U_33
_atom_site_aniso_U_23
_atom_site_aniso_U_13
_atom_site_aniso_U_12
Br1 0.02678(11) 0.02468(11) 0.03447(12) -0.00704(8) -0.01162(8) -0.00508(8)
Br1' 0.031(3) 0.069(5) 0.070(5) 0.004(4) -0.001(3) -0.010(3)
Ga1 0.01430(10) 0.01410(10) 0.01482(10) -0.00060(7) -0.00138(7) -0.00368(7)
Cl1 0.0214(2) 0.0237(3) 0.0157(3) -0.0013(2) -0.0044(2) -0.0049(2)
Br2' 0.0214(2) 0.0237(3) 0.0157(3) -0.0013(2) -0.0044(2) -0.0049(2)
Si1 0.0216(2) 0.0203(2) 0.0171(2) 0.00028(17) -0.00335(17) -0.00742(18)
O1 0.0210(6) 0.0193(6) 0.0167(6) -0.0010(4) -0.0022(5) -0.0067(5)
N1 0.0145(7) 0.0163(6) 0.0173(6) -0.0025(5) 0.0001(5) -0.0024(5)
N2 0.0143(6) 0.0154(6) 0.0159(6) -0.0021(5) -0.0004(5) -0.0028(5)
N3 0.0187(7) 0.0188(7) 0.0188(7) -0.0013(5) -0.0028(5) -0.0037(5)
N4 0.0209(7) 0.0194(7) 0.0170(7) -0.0016(5) 0.0017(5) -0.0072(6)
C1 0.0187(8) 0.0159(8) 0.0204(8) 0.0003(6) -0.0044(6) -0.0051(6)
C2 0.0187(8) 0.0167(8) 0.0215(8) 0.0014(6) 0.0000(6) -0.0062(6)
C3 0.0166(8) 0.0192(8) 0.0168(8) -0.0030(6) -0.0002(6) -0.0064(6)
C4 0.0223(9) 0.0171(8) 0.0356(10) -0.0001(7) 0.0002(7) -0.0045(7)
C5 0.0187(9) 0.0222(8) 0.0308(9) -0.0006(7) 0.0034(7) -0.0058(7)
C6 0.0159(8) 0.0133(7) 0.0212(8) -0.0031(6) 0.0013(6) -0.0033(6)
C7 0.0180(8) 0.0131(7) 0.0228(8) -0.0018(6) -0.0003(6) -0.0035(6)
C8 0.0162(8) 0.0178(8) 0.0290(9) -0.0015(7) -0.0014(7) -0.0033(6)
C9 0.0192(8) 0.0222(8) 0.0268(9) -0.0043(7) 0.0051(7) -0.0035(7)
C10 0.0230(9) 0.0212(8) 0.0208(8) -0.0051(6) 0.0029(7) -0.0051(7)
C11 0.0201(8) 0.0162(8) 0.0207(8) -0.0044(6) -0.0004(6) -0.0057(6)
C12 0.0159(8) 0.0189(8) 0.0220(8) 0.0020(6) -0.0016(6) -0.0019(6)
C13 0.0219(9) 0.0219(9) 0.0298(9) 0.0062(7) -0.0009(7) -0.0007(7)
C14 0.0220(9) 0.0228(8) 0.0238(9) 0.0004(7) -0.0063(7) -0.0041(7)
C15 0.0214(9) 0.0241(9) 0.0185(8) -0.0044(6) -0.0019(7) -0.0071(7)
C16 0.0328(11) 0.0336(10) 0.0298(10) -0.0029(8) -0.0070(8) -0.0156(8)
C17 0.0276(10) 0.0284(9) 0.0205(9) -0.0032(7) -0.0033(7) -0.0058(7)
C18 0.0140(8) 0.0171(8) 0.0196(8) 0.0004(6) -0.0003(6) -0.0046(6)
C19 0.0183(8) 0.0195(8) 0.0188(8) -0.0001(6) -0.0004(6) -0.0049(6)
C20 0.0235(9) 0.0196(8) 0.0239(9) -0.0029(7) 0.0009(7) -0.0008(7)
C21 0.0207(9) 0.0208(8) 0.0297(9) 0.0029(7) -0.0031(7) 0.0000(7)
C22 0.0197(8) 0.0263(9) 0.0213(8) 0.0033(7) -0.0056(7) -0.0039(7)
C23 0.0180(8) 0.0221(8) 0.0189(8) -0.0009(6) -0.0019(6) -0.0058(6)
C24 0.0216(8) 0.0178(8) 0.0190(8) -0.0036(6) -0.0008(7) -0.0026(6)
C25 0.0288(10) 0.0221(9) 0.0221(9) -0.0012(7) 0.0029(7) -0.0012(7)
C26 0.0347(11) 0.0318(10) 0.0225(9) -0.0038(7) -0.0019(8) -0.0138(8)
C27 0.0198(11) 0.0264(10) 0.0185(9) -0.0033(8) -0.0030(8) -0.0026(8)
C28 0.0315(11) 0.0378(12) 0.0379(12) -0.0182(9) 0.0034(9) -0.0132(9)
C29 0.0302(13) 0.0428(13) 0.0177(10) -0.0037(9) -0.0010(9) -0.0088(11)
C27' 0.026(18) 0.025(17) 0.04(2) -0.012(14) 0.003(14) 0.014(13)
C28' 0.026(18) 0.025(17) 0.04(2) -0.012(14) 0.003(14) 0.014(13)
C29' 0.026(18) 0.025(17) 0.04(2) -0.012(14) 0.003(14) 0.014(13)
C30 0.0211(8) 0.0182(8) 0.0140(7) 0.0014(6) -0.0025(6) -0.0047(6)
C31 0.0202(8) 0.0173(8) 0.0204(8) -0.0028(6) 0.0015(6) -0.0042(6)
C32 0.0293(10) 0.0216(9) 0.0257(9) 0.0011(7) 0.0015(7) -0.0047(7)
C33 0.0335(11) 0.0174(8) 0.0418(11) -0.0004(8) 0.0105(9) -0.0067(7)
C34 0.0276(10) 0.0249(9) 0.0493(13) -0.0169(9) 0.0107(9) -0.0121(8)
C35 0.0245(9) 0.0311(10) 0.0314(10) -0.0122(8) 0.0013(8) -0.0082(8)
C36 0.0230(9) 0.0217(8) 0.0244(9) -0.0027(7) -0.0021(7) -0.0067(7)
C37 0.0193(8) 0.0213(8) 0.0244(9) -0.0012(7) -0.0008(7) 0.0001(7)
C38 0.0285(10) 0.0242(9) 0.0402(11) 0.0050(8) -0.0038(8) 0.0018(8)
C39 0.0281(10) 0.0343(10) 0.0270(10) -0.0101(8) -0.0002(8) 0.0009(8)
C40 0.0210(9) 0.0288(10) 0.0392(11) -0.0009(8) 0.0003(8) -0.0021(7)
C41 0.0244(9) 0.0233(9) 0.0189(8) -0.0032(6) 0.0048(7) -0.0082(7)
C42 0.0346(11) 0.0304(10) 0.0203(9) -0.0007(7) 0.0036(8) -0.0126(8)
C43 0.0217(9) 0.0300(10) 0.0279(9) -0.0048(7) 0.0043(7) -0.0087(7)
C44 0.0324(10) 0.0236(9) 0.0249(9) -0.0073(7) 0.0087(8) -0.0086(7)
C45 0.0183(8) 0.0169(7) 0.0168(8) 0.0005(6) -0.0016(6) -0.0047(6)
C46 0.0181(9) 0.0153(9) 0.0184(9) 0.0035(6) -0.0010(7) -0.0058(7)
C47 0.0179(9) 0.0146(8) 0.0219(9) 0.0004(6) -0.0020(7) -0.0040(7)
C48 0.0213(9) 0.0139(8) 0.0241(9) 0.0007(7) -0.0039(7) -0.0048(7)
C49 0.0156(9) 0.0199(9) 0.0285(10) 0.0024(7) -0.0027(7) -0.0042(7)
C50 0.0190(9) 0.0211(9) 0.0251(10) -0.0015(7) 0.0033(7) -0.0032(7)
C51 0.0209(9) 0.0186(10) 0.0197(9) -0.0003(7) 0.0002(7) -0.0064(7)
C46' 0.030(6) 0.027(7) 0.026(7) 0.002(6) -0.003(6) -0.004(6)
C47' 0.030(6) 0.027(7) 0.026(7) 0.002(6) -0.003(6) -0.004(6)
C48' 0.030(6) 0.027(7) 0.026(7) 0.002(6) -0.003(6) -0.004(6)
C49' 0.030(6) 0.027(7) 0.026(7) 0.002(6) -0.003(6) -0.004(6)
C50' 0.030(6) 0.027(7) 0.026(7) 0.002(6) -0.003(6) -0.004(6)
C51' 0.030(6) 0.027(7) 0.026(7) 0.002(6) -0.003(6) -0.004(6)
C1_1 0.0464(13) 0.0369(11) 0.0383(12) -0.0046(9) -0.0116(10) -0.0163(10)
C2_1 0.0371(12) 0.0369(12) 0.0449(13) 0.0054(9) -0.0009(10) -0.0086(9)
C3_1 0.0283(11) 0.0527(14) 0.0260(10) -0.0025(9) -0.0001(8) 0.0060(9)
C4_1 0.0252(10) 0.0442(12) 0.0382(12) -0.0214(9) -0.0062(9) 0.0028(9)
C5_1 0.0281(10) 0.0258(10) 0.0445(12) -0.0079(8) -0.0017(9) -0.0045(8)
C6_1 0.0373(11) 0.0354(11) 0.0288(10) -0.0014(8) -0.0079(9) -0.0078(9)

_geom_special_details            
;
 All esds (except the esd in the dihedral angle between two l.s. planes)
 are estimated using the full covariance matrix.  The cell esds are taken
 into account individually in the estimation of esds in distances, angles
 and torsion angles; correlations between esds in cell parameters are only
 used when they are defined by crystal symmetry.  An approximate (isotropic)
 treatment of cell esds is used for estimating esds involving l.s. planes.
;

loop_
_geom_bond_atom_site_label_1
_geom_bond_atom_site_label_2
_geom_bond_distance
_geom_bond_site_symmetry_2
_geom_bond_publ_flag
Br1 C48 1.9057(19) . ?
Br1' C48' 1.843(15) . ?
Ga1 N2 1.9364(14) . ?
Ga1 N1 1.9480(13) . ?
Ga1 C45 1.9980(16) . ?
Ga1 Cl1 2.2307(9) . ?
Ga1 Br2' 2.510(11) . ?
Si1 O1 1.6945(12) . ?
Si1 N3 1.8855(15) . ?
Si1 N4 1.9088(15) . ?
Si1 C30 2.3489(17) . ?
O1 C45 1.4325(19) . ?
N1 C1 1.335(2) . ?
N1 C6 1.448(2) . ?
N2 C3 1.340(2) . ?
N2 C18 1.451(2) . ?
N3 C30 1.330(2) . ?
N3 C37 1.480(2) . ?
N4 C30 1.341(2) . ?
N4 C41 1.481(2) . ?
C1 C2 1.405(2) . ?
C1 C4 1.509(2) . ?
C2 C3 1.398(2) . ?
C3 C5 1.507(2) . ?
C6 C11 1.407(2) . ?
C6 C7 1.411(2) . ?
C7 C8 1.395(2) . ?
C7 C12 1.519(2) . ?
C8 C9 1.381(3) . ?
C9 C10 1.389(3) . ?
C10 C11 1.394(2) . ?
C11 C15 1.526(2) . ?
C12 C14 1.529(2) . ?
C12 C13 1.538(2) . ?
C15 C17 1.528(2) . ?
C15 C16 1.532(2) . ?
C18 C19 1.404(2) . ?
C18 C23 1.408(2) . ?
C19 C20 1.398(2) . ?
C19 C24 1.521(2) . ?
C20 C21 1.380(3) . ?
C21 C22 1.382(3) . ?
C22 C23 1.393(2) . ?
C23 C27 1.518(3) . ?
C23 C27' 1.66(6) . ?
C24 C26 1.530(2) . ?
C24 C25 1.531(2) . ?
C27 C29 1.532(3) . ?
C27 C28 1.533(3) . ?
C27' C29' 1.519(17) . ?
C27' C28' 1.522(17) . ?
C30 C31 1.495(2) . ?
C31 C32 1.394(2) . ?
C31 C36 1.395(2) . ?
C32 C33 1.389(3) . ?
C33 C34 1.386(3) . ?
C34 C35 1.387(3) . ?
C35 C36 1.386(3) . ?
C37 C39 1.523(3) . ?
C37 C40 1.530(3) . ?
C37 C38 1.534(3) . ?
C41 C43 1.525(3) . ?
C41 C44 1.527(2) . ?
C41 C42 1.534(2) . ?
C45 C46' 1.36(3) . ?
C45 C46 1.515(2) . ?
C46 C51 1.394(2) . ?
C46 C47 1.397(2) . ?
C47 C48 1.385(3) . ?
C48 C49 1.385(3) . ?
C49 C50 1.390(3) . ?
C50 C51 1.385(3) . ?
C46' C47' 1.3900 . ?
C46' C51' 1.3900 . ?
C47' C48' 1.3900 . ?
C48' C49' 1.3900 . ?
C49' C50' 1.3900 . ?
C50' C51' 1.3900 . ?
C1_1 C6_1 1.379(3) . ?
C1_1 C2_1 1.384(3) . ?
C2_1 C3_1 1.381(3) . ?
C3_1 C4_1 1.379(3) . ?
C4_1 C5_1 1.381(3) . ?
C5_1 C6_1 1.382(3) . ?

loop_
_geom_angle_atom_site_label_1
_geom_angle_atom_site_label_2
_geom_angle_atom_site_label_3
_geom_angle
_geom_angle_site_symmetry_1
_geom_angle_site_symmetry_3
_geom_angle_publ_flag
N2 Ga1 N1 96.51(6) . . ?
N2 Ga1 C45 121.54(6) . . ?
N1 Ga1 C45 120.26(6) . . ?
N2 Ga1 Cl1 102.60(5) . . ?
N1 Ga1 Cl1 103.01(5) . . ?
C45 Ga1 Cl1 110.09(5) . . ?
N2 Ga1 Br2' 101.9(3) . . ?
N1 Ga1 Br2' 107.7(3) . . ?
C45 Ga1 Br2' 106.9(3) . . ?
O1 Si1 N3 101.86(6) . . ?
O1 Si1 N4 104.62(6) . . ?
N3 Si1 N4 68.84(6) . . ?
O1 Si1 C30 110.23(6) . . ?
N3 Si1 C30 34.47(6) . . ?
N4 Si1 C30 34.80(6) . . ?
C45 O1 Si1 128.92(10) . . ?
C1 N1 C6 121.28(14) . . ?
C1 N1 Ga1 117.08(11) . . ?
C6 N1 Ga1 121.07(10) . . ?
C3 N2 C18 119.12(13) . . ?
C3 N2 Ga1 116.06(11) . . ?
C18 N2 Ga1 124.52(10) . . ?
C30 N3 C37 130.72(15) . . ?
C30 N3 Si1 92.20(10) . . ?
C37 N3 Si1 134.82(12) . . ?
C30 N4 C41 127.31(14) . . ?
C30 N4 Si1 90.85(11) . . ?
C41 N4 Si1 129.98(11) . . ?
N1 C1 C2 123.16(15) . . ?
N1 C1 C4 120.28(15) . . ?
C2 C1 C4 116.56(15) . . ?
C3 C2 C1 127.82(15) . . ?
N2 C3 C2 123.88(15) . . ?
N2 C3 C5 119.48(15) . . ?
C2 C3 C5 116.63(15) . . ?
C11 C6 C7 121.67(15) . . ?
C11 C6 N1 118.35(15) . . ?
C7 C6 N1 119.85(14) . . ?
C8 C7 C6 117.89(16) . . ?
C8 C7 C12 118.88(15) . . ?
C6 C7 C12 123.22(15) . . ?
C9 C8 C7 121.16(16) . . ?
C8 C9 C10 120.30(16) . . ?
C9 C10 C11 120.94(16) . . ?
C10 C11 C6 118.03(16) . . ?
C10 C11 C15 120.62(15) . . ?
C6 C11 C15 121.34(15) . . ?
C7 C12 C14 110.77(14) . . ?
C7 C12 C13 111.57(14) . . ?
C14 C12 C13 110.12(14) . . ?
C11 C15 C17 113.08(15) . . ?
C11 C15 C16 111.70(15) . . ?
C17 C15 C16 110.03(15) . . ?
C19 C18 C23 120.71(15) . . ?
C19 C18 N2 120.34(14) . . ?
C23 C18 N2 118.95(14) . . ?
C20 C19 C18 118.35(15) . . ?
C20 C19 C24 119.27(15) . . ?
C18 C19 C24 122.37(15) . . ?
C21 C20 C19 121.46(16) . . ?
C20 C21 C22 119.57(16) . . ?
C21 C22 C23 121.30(16) . . ?
C22 C23 C18 118.60(16) . . ?
C22 C23 C27 118.90(16) . . ?
C18 C23 C27 122.49(16) . . ?
C22 C23 C27' 116.5(17) . . ?
C18 C23 C27' 121.3(18) . . ?
C19 C24 C26 110.35(14) . . ?
C19 C24 C25 111.94(15) . . ?
C26 C24 C25 110.42(14) . . ?
C23 C27 C29 110.39(18) . . ?
C23 C27 C28 111.59(16) . . ?
C29 C27 C28 109.95(18) . . ?
C29' C27' C28' 111(2) . . ?
C29' C27' C23 118(4) . . ?
C28' C27' C23 101(3) . . ?
N3 C30 N4 106.83(14) . . ?
N3 C30 C31 126.53(15) . . ?
N4 C30 C31 126.53(15) . . ?
N3 C30 Si1 53.33(8) . . ?
N4 C30 Si1 54.35(9) . . ?
C31 C30 Si1 174.78(12) . . ?
C32 C31 C36 119.51(16) . . ?
C32 C31 C30 123.00(16) . . ?
C36 C31 C30 117.49(15) . . ?
C33 C32 C31 120.11(18) . . ?
C34 C33 C32 120.10(18) . . ?
C33 C34 C35 119.97(18) . . ?
C36 C35 C34 120.25(19) . . ?
C35 C36 C31 120.05(17) . . ?
N3 C37 C39 111.14(14) . . ?
N3 C37 C40 105.44(14) . . ?
C39 C37 C40 109.97(16) . . ?
N3 C37 C38 110.90(15) . . ?
C39 C37 C38 110.55(16) . . ?
C40 C37 C38 108.69(16) . . ?
N4 C41 C43 112.11(14) . . ?
N4 C41 C44 106.58(14) . . ?
C43 C41 C44 108.98(16) . . ?
N4 C41 C42 109.60(15) . . ?
C43 C41 C42 110.81(15) . . ?
C44 C41 C42 108.63(15) . . ?
C46' C45 O1 122(2) . . ?
O1 C45 C46 113.87(14) . . ?
C46' C45 Ga1 111(3) . . ?
O1 C45 Ga1 108.49(10) . . ?
C46 C45 Ga1 109.93(13) . . ?
C51 C46 C47 118.40(17) . . ?
C51 C46 C45 121.14(16) . . ?
C47 C46 C45 120.42(16) . . ?
C48 C47 C46 119.53(16) . . ?
C47 C48 C49 122.53(17) . . ?
C47 C48 Br1 119.61(14) . . ?
C49 C48 Br1 117.85(14) . . ?
C48 C49 C50 117.50(17) . . ?
C51 C50 C49 120.98(17) . . ?
C50 C51 C46 121.02(17) . . ?
C45 C46' C47' 118.6(19) . . ?
C45 C46' C51' 121.4(19) . . ?
C47' C46' C51' 120.0 . . ?
C46' C47' C48' 120.0 . . ?
C49' C48' C47' 120.0 . . ?
C49' C48' Br1' 119.8(7) . . ?
C47' C48' Br1' 120.2(7) . . ?
C48' C49' C50' 120.0 . . ?
C51' C50' C49' 120.0 . . ?
C50' C51' C46' 120.0 . . ?
C6_1 C1_1 C2_1 120.8(2) . . ?
C3_1 C2_1 C1_1 119.7(2) . . ?
C4_1 C3_1 C2_1 119.7(2) . . ?
C3_1 C4_1 C5_1 120.4(2) . . ?
C4_1 C5_1 C6_1 120.1(2) . . ?
C1_1 C6_1 C5_1 119.3(2) . . ?

_refine_diff_density_max         0.408
_refine_diff_density_min         -0.461
_refine_diff_density_rms         0.056

_shelx_res_file                  
;
TITL lk_037fm in P-1
    lk_037fm.res
    created by SHELXL-2017/1 at 16:27:03 on 14-Jun-2023
CELL 1.54178 12.54060 13.90810 15.86120 88.1221 86.4731 76.5067
ZERR 2.00 0.00080 0.00080 0.00090 0.0026 0.0029 0.0027
LATT  1
SFAC C H Br Cl N O Ga Si

UNIT 114 150 2.06872 1.93128 8 2 2 2
LIST 4 ! automatically inserted. Change 6 to 4 for CHECKCIF!!
TEMP -173.150
SIZE 0.06 0.13 0.185
L.S. 16
ACTA
FMAP 2
PLAN 50

SADI c47 br1 c49 br1 c47' br1' c49' br1'
RIGU c46 c47 c48 c49 c50 c51 c46' c47' c48' c49' c50' c51' br1 br1'
SIMU c46 c47 c48 c49 c50 c51 c46' c47' c48' c49' c50' c51' br1 br1'
EADP c46' c47' c48' c49' c50' c51'
EADP cl1 br2'

SADI c27 c28 c27 c29 c27' c28' c27' c29'
SADI c28 c29 c28' c29'
EADP c27' c28' c29'
WGHT    0.026400    2.323800
FVAR       0.13231   0.96048   0.96564
PART 1 21
BR1   3    0.060669    0.616669    0.534324    21.00000    0.02678    0.02468 =
         0.03447   -0.00704   -0.01162   -0.00508
PART 0
PART 2 -21
BR1'  3   -0.070506    0.842218    0.768195   -21.00000    0.03123    0.06883 =
         0.07030    0.00416   -0.00141   -0.00967
PART 0
GA1   7    0.409740    0.820029    0.668796    11.00000    0.01430    0.01410 =
         0.01482   -0.00060   -0.00138   -0.00368
PART 3 31
CL1   4    0.374019    0.821726    0.532639    31.00000    0.02137    0.02368 =
         0.01572   -0.00129   -0.00436   -0.00490
PART 4 -31
BR2'  3    0.375550    0.806832    0.515796   -31.00000    0.02137    0.02368 =
         0.01572   -0.00129   -0.00436   -0.00490
PART 0
SI1   8    0.366251    0.635163    0.897630    11.00000    0.02165    0.02030 =
         0.01709    0.00028   -0.00335   -0.00742
O1    6    0.367668    0.721082    0.819572    11.00000    0.02102    0.01926 =
         0.01665   -0.00105   -0.00218   -0.00665
N1    5    0.356752    0.958108    0.699636    11.00000    0.01455    0.01625 =
         0.01727   -0.00248    0.00005   -0.00244
N2    5    0.564663    0.819026    0.663794    11.00000    0.01435    0.01545 =
         0.01595   -0.00209   -0.00042   -0.00280
N3    5    0.376628    0.519599    0.835700    11.00000    0.01872    0.01879 =
         0.01884   -0.00128   -0.00279   -0.00368
N4    5    0.226324    0.603884    0.893729    11.00000    0.02093    0.01941 =
         0.01698   -0.00159    0.00166   -0.00724
C1    1    0.412425    1.022214    0.665830    11.00000    0.01871    0.01588 =
         0.02039    0.00032   -0.00444   -0.00509
C2    1    0.518000    0.993036    0.626258    11.00000    0.01867    0.01668 =
         0.02153    0.00141    0.00002   -0.00624
AFIX  43
H2    2    0.542013    1.041707    0.591536    11.00000   -1.20000
AFIX   0
C3    1    0.591956    0.900987    0.631839    11.00000    0.01664    0.01924 =
         0.01681   -0.00295   -0.00021   -0.00642
C4    1    0.362828    1.131949    0.669025    11.00000    0.02227    0.01710 =
         0.03561   -0.00008    0.00019   -0.00449
AFIX 137
H4A   2    0.312662    1.151343    0.623227    11.00000   -1.50000
H4B   2    0.421416    1.167958    0.662437    11.00000   -1.50000
H4C   2    0.322194    1.147815    0.723486    11.00000   -1.50000
AFIX   0
C5    1    0.708846    0.896489    0.600451    11.00000    0.01868    0.02218 =
         0.03082   -0.00063    0.00343   -0.00579
AFIX 137
H5A   2    0.735143    0.838927    0.564391    11.00000   -1.50000
H5B   2    0.755263    0.890723    0.648718    11.00000   -1.50000
H5C   2    0.712162    0.956891    0.567826    11.00000   -1.50000
AFIX   0
C6    1    0.253072    0.991511    0.747183    11.00000    0.01586    0.01332 =
         0.02122   -0.00313    0.00131   -0.00332
C7    1    0.155329    1.023111    0.704274    11.00000    0.01799    0.01313 =
         0.02276   -0.00175   -0.00029   -0.00345
C8    1    0.056433    1.047351    0.752641    11.00000    0.01620    0.01779 =
         0.02900   -0.00151   -0.00138   -0.00326
AFIX  43
H8    2   -0.010536    1.068107    0.725147    11.00000   -1.20000
AFIX   0
C9    1    0.054147    1.041712    0.839803    11.00000    0.01918    0.02224 =
         0.02684   -0.00426    0.00514   -0.00349
AFIX  43
H9    2   -0.014077    1.058676    0.871598    11.00000   -1.20000
AFIX   0
C10   1    0.151121    1.011357    0.881178    11.00000    0.02298    0.02125 =
         0.02078   -0.00514    0.00288   -0.00513
AFIX  43
H10   2    0.148548    1.008248    0.941169    11.00000   -1.20000
AFIX   0
C11   1    0.252196    0.985382    0.835941    11.00000    0.02012    0.01620 =
         0.02066   -0.00441   -0.00040   -0.00570
C12   1    0.152807    1.029719    0.608603    11.00000    0.01588    0.01887 =
         0.02205    0.00201   -0.00165   -0.00189
AFIX  13
H12   2    0.230213    1.018889    0.584600    11.00000   -1.20000
AFIX   0
C13   1    0.089499    1.132200    0.578367    11.00000    0.02188    0.02193 =
         0.02985    0.00621   -0.00090   -0.00067
AFIX 137
H13A  2    0.094594    1.135783    0.516489    11.00000   -1.50000
H13B  2    0.121339    1.183344    0.600937    11.00000   -1.50000
H13C  2    0.012227    1.142766    0.598410    11.00000   -1.50000
AFIX   0
C14   1    0.102528    0.949150    0.575449    11.00000    0.02199    0.02276 =
         0.02381    0.00042   -0.00633   -0.00406
AFIX 137
H14A  2    0.105802    0.952109    0.513553    11.00000   -1.50000
H14B  2    0.025794    0.959536    0.596867    11.00000   -1.50000
H14C  2    0.143771    0.884177    0.594683    11.00000   -1.50000
AFIX   0
C15   1    0.358258    0.950822    0.881856    11.00000    0.02138    0.02407 =
         0.01855   -0.00442   -0.00194   -0.00710
AFIX  13
H15   2    0.406124    0.895589    0.848666    11.00000   -1.20000
AFIX   0
C16   1    0.421013    1.032781    0.884842    11.00000    0.03281    0.03359 =
         0.02981   -0.00289   -0.00696   -0.01560
AFIX 137
H16A  2    0.441009    1.052184    0.827143    11.00000   -1.50000
H16B  2    0.487758    1.008459    0.915604    11.00000   -1.50000
H16C  2    0.374409    1.090119    0.913689    11.00000   -1.50000
AFIX   0
C17   1    0.339900    0.910313    0.970904    11.00000    0.02760    0.02838 =
         0.02054   -0.00316   -0.00329   -0.00583
AFIX 137
H17A  2    0.299044    0.858477    0.968469    11.00000   -1.50000
H17B  2    0.297840    0.963903    1.006524    11.00000   -1.50000
H17C  2    0.411040    0.882573    0.994845    11.00000   -1.50000
AFIX   0
C18   1    0.651172    0.733605    0.683924    11.00000    0.01404    0.01713 =
         0.01956    0.00038   -0.00029   -0.00458
C19   1    0.689532    0.659020    0.624467    11.00000    0.01832    0.01951 =
         0.01880   -0.00014   -0.00041   -0.00489
C20   1    0.772379    0.577766    0.646838    11.00000    0.02354    0.01956 =
         0.02386   -0.00286    0.00092   -0.00084
AFIX  43
H20   2    0.798896    0.526612    0.607335    11.00000   -1.20000
AFIX   0
C21   1    0.816525    0.570196    0.725057    11.00000    0.02068    0.02083 =
         0.02971    0.00289   -0.00305    0.00000
AFIX  43
H21   2    0.873040    0.514530    0.738985    11.00000   -1.20000
AFIX   0
C22   1    0.777974    0.644129    0.782984    11.00000    0.01972    0.02627 =
         0.02134    0.00335   -0.00560   -0.00393
AFIX  43
H22   2    0.808443    0.638618    0.836794    11.00000   -1.20000
AFIX   0
C23   1    0.695310    0.726576    0.764010    11.00000    0.01804    0.02214 =
         0.01887   -0.00088   -0.00187   -0.00583
C24   1    0.644058    0.663728    0.537340    11.00000    0.02162    0.01782 =
         0.01904   -0.00358   -0.00082   -0.00265
AFIX  13
H24   2    0.595667    0.731092    0.528997    11.00000   -1.20000
AFIX   0
C25   1    0.735354    0.647884    0.467021    11.00000    0.02876    0.02212 =
         0.02211   -0.00121    0.00294   -0.00122
AFIX 137
H25A  2    0.702662    0.659285    0.411967    11.00000   -1.50000
H25B  2    0.779665    0.579935    0.470595    11.00000   -1.50000
H25C  2    0.782166    0.694293    0.473498    11.00000   -1.50000
AFIX   0
C26   1    0.573937    0.587933    0.531661    11.00000    0.03467    0.03182 =
         0.02251   -0.00381   -0.00188   -0.01383
AFIX 137
H26A  2    0.540953    0.594980    0.476704    11.00000   -1.50000
H26B  2    0.515716    0.599201    0.576824    11.00000   -1.50000
H26C  2    0.620232    0.521072    0.537819    11.00000   -1.50000
AFIX   0
PART 1 21
C27   1    0.657924    0.806341    0.829556    21.00000    0.01977    0.02643 =
         0.01846   -0.00333   -0.00303   -0.00262
AFIX  13
H27   2    0.595595    0.857381    0.807140    21.00000   -1.20000
AFIX   0
C28   1    0.750163    0.857124    0.847311    21.00000    0.03152    0.03784 =
         0.03793   -0.01816    0.00341   -0.01325
AFIX 137
H28A  2    0.775855    0.885151    0.794540    21.00000   -1.50000
H28B  2    0.811227    0.808574    0.870952    21.00000   -1.50000
H28C  2    0.722366    0.910108    0.887792    21.00000   -1.50000
AFIX   0
C29   1    0.616737    0.762556    0.911722    21.00000    0.03022    0.04279 =
         0.01773   -0.00375   -0.00103   -0.00875
AFIX 137
H29A  2    0.551346    0.738416    0.901427    21.00000   -1.50000
H29B  2    0.598145    0.813679    0.954744    21.00000   -1.50000
H29C  2    0.674377    0.707573    0.931544    21.00000   -1.50000
AFIX   0
PART 0
PART 2 -21
C27'  1    0.625510    0.788398    0.845799   -21.00000    0.02633    0.02525 =
         0.03646   -0.01222    0.00330    0.01373
AFIX  13
H27'  2    0.545172    0.796831    0.838593   -21.00000   -1.20000
AFIX   0
C28'  1    0.654519    0.888284    0.831937   -21.00000    0.02633    0.02525 =
         0.03646   -0.01222    0.00330    0.01373
AFIX  33
H28D  2    0.637208    0.913063    0.774649   -21.00000   -1.50000
H28E  2    0.611926    0.935180    0.873149   -21.00000   -1.50000
H28F  2    0.733101    0.880924    0.839089   -21.00000   -1.50000
AFIX   0
C29'  1    0.651136    0.747259    0.934066   -21.00000    0.02633    0.02525 =
         0.03646   -0.01222    0.00330    0.01373
AFIX  33
H29D  2    0.631724    0.683080    0.941272   -21.00000   -1.50000
H29E  2    0.729696    0.738952    0.941904   -21.00000   -1.50000
H29F  2    0.608521    0.793208    0.975965   -21.00000   -1.50000
AFIX   0
PART 0
C30   1    0.272815    0.517675    0.856848    11.00000    0.02106    0.01817 =
         0.01399    0.00136   -0.00253   -0.00474
C31   1    0.216790    0.437606    0.837990    11.00000    0.02019    0.01725 =
         0.02039   -0.00280    0.00152   -0.00416
C32   1    0.220570    0.354183    0.889896    11.00000    0.02928    0.02162 =
         0.02573    0.00114    0.00151   -0.00474
AFIX  43
H32   2    0.259572    0.346624    0.940089    11.00000   -1.20000
AFIX   0
C33   1    0.167392    0.282066    0.868348    11.00000    0.03353    0.01736 =
         0.04182   -0.00041    0.01052   -0.00667
AFIX  43
H33   2    0.169512    0.225572    0.904097    11.00000   -1.20000
AFIX   0
C34   1    0.111235    0.292426    0.794749    11.00000    0.02765    0.02489 =
         0.04929   -0.01690    0.01074   -0.01210
AFIX  43
H34   2    0.075731    0.242637    0.779701    11.00000   -1.20000
AFIX   0
C35   1    0.106916    0.375546    0.743085    11.00000    0.02454    0.03106 =
         0.03144   -0.01222    0.00128   -0.00818
AFIX  43
H35   2    0.068324    0.382588    0.692712    11.00000   -1.20000
AFIX   0
C36   1    0.158685    0.448336    0.764684    11.00000    0.02301    0.02168 =
         0.02435   -0.00267   -0.00208   -0.00669
AFIX  43
H36   2    0.154613    0.505586    0.729556    11.00000   -1.20000
AFIX   0
C37   1    0.468396    0.442371    0.799479    11.00000    0.01931    0.02133 =
         0.02443   -0.00122   -0.00079    0.00006
C38   1    0.494064    0.351680    0.858933    11.00000    0.02846    0.02421 =
         0.04018    0.00497   -0.00375    0.00176
AFIX 137
H38A  2    0.433446    0.318023    0.860673    11.00000   -1.50000
H38B  2    0.503172    0.372862    0.915842    11.00000   -1.50000
H38C  2    0.561972    0.306224    0.838261    11.00000   -1.50000
AFIX   0
C39   1    0.443470    0.412685    0.712560    11.00000    0.02812    0.03425 =
         0.02702   -0.01007   -0.00024    0.00091
AFIX 137
H39A  2    0.424285    0.471771    0.676151    11.00000   -1.50000
H39B  2    0.381768    0.380335    0.718074    11.00000   -1.50000
H39C  2    0.508318    0.366848    0.687522    11.00000   -1.50000
AFIX   0
C40   1    0.567660    0.489155    0.792152    11.00000    0.02105    0.02881 =
         0.03921   -0.00091    0.00028   -0.00210
AFIX 137
H40A  2    0.631522    0.441595    0.767729    11.00000   -1.50000
H40B  2    0.583613    0.507430    0.848374    11.00000   -1.50000
H40C  2    0.551416    0.548401    0.755660    11.00000   -1.50000
AFIX   0
C41   1    0.130430    0.624336    0.955265    11.00000    0.02441    0.02332 =
         0.01886   -0.00321    0.00483   -0.00822
C42   1    0.157124    0.560138    1.035117    11.00000    0.03459    0.03043 =
         0.02033   -0.00069    0.00356   -0.01265
AFIX 137
H42A  2    0.169007    0.490220    1.021013    11.00000   -1.50000
H42B  2    0.095711    0.577302    1.077367    11.00000   -1.50000
H42C  2    0.223713    0.571870    1.057998    11.00000   -1.50000
AFIX   0
C43   1    0.026995    0.607894    0.918061    11.00000    0.02171    0.03001 =
         0.02790   -0.00475    0.00431   -0.00865
AFIX 137
H43A  2    0.016789    0.642739    0.863389    11.00000   -1.50000
H43B  2   -0.036708    0.633389    0.956648    11.00000   -1.50000
H43C  2    0.034420    0.536987    0.910234    11.00000   -1.50000
AFIX   0
C44   1    0.111704    0.732850    0.978677    11.00000    0.03237    0.02359 =
         0.02492   -0.00734    0.00875   -0.00863
AFIX 137
H44A  2    0.090525    0.774878    0.928831    11.00000   -1.50000
H44B  2    0.179541    0.745055    0.998937    11.00000   -1.50000
H44C  2    0.053027    0.748262    1.023290    11.00000   -1.50000
AFIX   0
C45   1    0.351042    0.714798    0.731561    11.00000    0.01835    0.01685 =
         0.01680    0.00049   -0.00165   -0.00473
AFIX  13
H45   2    0.394539    0.649090    0.711403    11.00000   -1.20000
AFIX   0
PART 1 21
C46   1    0.232197    0.724047    0.712242    21.00000    0.01814    0.01528 =
         0.01842    0.00350   -0.00098   -0.00581
C47   1    0.205855    0.674035    0.644350    21.00000    0.01794    0.01463 =
         0.02188    0.00036   -0.00202   -0.00399
AFIX  43
H47   2    0.262357    0.633007    0.610380    21.00000   -1.20000
AFIX   0
C48   1    0.096799    0.684705    0.626937    21.00000    0.02135    0.01391 =
         0.02407    0.00067   -0.00394   -0.00483
C49   1    0.011274    0.742332    0.675264    21.00000    0.01564    0.01986 =
         0.02849    0.00240   -0.00268   -0.00419
AFIX  43
H49   2   -0.063114    0.746993    0.663395    21.00000   -1.20000
AFIX   0
C50   1    0.038377    0.793095    0.741790    21.00000    0.01898    0.02110 =
         0.02508   -0.00146    0.00326   -0.00324
AFIX  43
H50   2   -0.018397    0.834262    0.775431    21.00000   -1.20000
AFIX   0
C51   1    0.146930    0.784548    0.759760    21.00000    0.02094    0.01855 =
         0.01971   -0.00034    0.00023   -0.00636
AFIX  43
H51   2    0.163510    0.820483    0.805178    21.00000   -1.20000
AFIX  66
PART 0
PART 2 -21
C46'  1    0.251645    0.710325    0.703759   -21.00000    0.02981    0.02713 =
         0.02567    0.00226   -0.00276   -0.00410
C47'  1    0.157114    0.764509    0.745565   -21.00000    0.02981    0.02713 =
         0.02567    0.00226   -0.00276   -0.00410
AFIX  43
H47'  2    0.162542    0.800951    0.794109   -21.00000   -1.20000
AFIX  65
C48'  1    0.054641    0.765373    0.716343   -21.00000    0.02981    0.02713 =
         0.02567    0.00226   -0.00276   -0.00410
C49'  1    0.046699    0.712054    0.645315   -21.00000    0.02981    0.02713 =
         0.02567    0.00226   -0.00276   -0.00410
AFIX  43
H49'  2   -0.023337    0.712645    0.625344   -21.00000   -1.20000
AFIX  65
C50'  1    0.141229    0.657870    0.603508   -21.00000    0.02981    0.02713 =
         0.02567    0.00226   -0.00276   -0.00410
AFIX  43
H50'  2    0.135800    0.621429    0.554964   -21.00000   -1.20000
AFIX  65
C51'  1    0.243702    0.657005    0.632729   -21.00000    0.02981    0.02713 =
         0.02567    0.00226   -0.00276   -0.00410
AFIX  43
H51'  2    0.308309    0.619973    0.604156   -21.00000   -1.20000
AFIX   0
PART 0
RESI 1 SOLV
C1    1    0.273013    0.839146    0.327806    11.00000    0.04639    0.03688 =
         0.03830   -0.00456   -0.01159   -0.01628
AFIX  43
H1    2    0.306564    0.873095    0.365643    11.00000   -1.20000
AFIX   0
C2    1    0.274763    0.864074    0.242641    11.00000    0.03708    0.03693 =
         0.04487    0.00544   -0.00094   -0.00864
AFIX  43
H2    2    0.308847    0.915180    0.222219    11.00000   -1.20000
AFIX   0
C3    1    0.226709    0.814290    0.187463    11.00000    0.02831    0.05275 =
         0.02599   -0.00253   -0.00012    0.00604
AFIX  43
H3    2    0.227604    0.830992    0.128907    11.00000   -1.20000
AFIX   0
C4    1    0.177435    0.740244    0.217747    11.00000    0.02519    0.04425 =
         0.03823   -0.02142   -0.00623    0.00281
AFIX  43
H4    2    0.144768    0.705666    0.179805    11.00000   -1.20000
AFIX   0
C5    1    0.175257    0.716018    0.302860    11.00000    0.02808    0.02580 =
         0.04446   -0.00790   -0.00167   -0.00447
AFIX  43
H5    2    0.140778    0.665169    0.323281    11.00000   -1.20000
AFIX   0
C6    1    0.223138    0.765598    0.358404    11.00000    0.03728    0.03543 =
         0.02881   -0.00139   -0.00790   -0.00780
AFIX  43
H6    2    0.221705    0.749192    0.417013    11.00000   -1.20000
RESI 0
REM #####
AFIX   0
HKLF 4


REM  lk_037fm in P-1
REM R1 =  0.0298 for   10019 Fo > 4sig(Fo)  and  0.0383 for all   11653 data
REM    652 parameters refined using    313 restraints

END

WGHT      0.0264      2.3238

REM Highest difference peak  0.408,  deepest hole -0.461,  1-sigma level  0.056
Q1    1   0.1205  0.7449  0.1307  11.00000  0.05    0.41
Q2    1   0.5209  0.5633  0.9434  11.00000  0.05    0.40
Q3    1   0.3867  0.7438  0.6987  11.00000  0.05    0.39
Q4    1   0.1231  0.6250  0.5099  11.00000  0.05    0.38
Q5    1   0.0935  0.5777  0.5705  11.00000  0.05    0.37
Q6    1   0.6674  0.6629  0.5793  11.00000  0.05    0.35
Q7    1   0.4929  0.8159  0.6642  11.00000  0.05    0.35
Q8    1   0.1584  0.7415  0.2623  11.00000  0.05    0.35
Q9    1  -0.0266  0.3784  0.6003  11.00000  0.05    0.33
Q10   1   0.3799  0.5792  0.8583  11.00000  0.05    0.33
Q11   1   0.2027  1.0003  0.7259  11.00000  0.05    0.32
Q12   1   0.3008  0.9722  0.8570  11.00000  0.05    0.32
Q13   1   0.4428  0.8262  0.5881  11.00000  0.05    0.31
Q14   1   0.2378  0.9759  0.1997  11.00000  0.05    0.31
Q15   1   0.3636  0.8216  0.5969  11.00000  0.05    0.31
Q16   1   0.2545  0.9908  0.7908  11.00000  0.05    0.30
Q17   1   0.6487  0.9027  0.6182  11.00000  0.05    0.29
Q18   1   0.1998  0.4392  0.7961  11.00000  0.05    0.28
Q19   1   0.2011  1.0105  0.8542  11.00000  0.05    0.28
Q20   1   0.2015  0.7802  0.2120  11.00000  0.05    0.28
Q21   1   0.5170  0.4604  0.8005  11.00000  0.05    0.28
Q22   1   0.1025  1.0229  0.8572  11.00000  0.05    0.27
Q23   1   0.2873  0.7234  0.7214  11.00000  0.05    0.27
Q24   1   0.0676  0.6019  0.6024  11.00000  0.05    0.27
Q25   1   0.0821  0.7036  0.5436  11.00000  0.05    0.27
Q26   1   0.5557  0.9427  0.6366  11.00000  0.05    0.27
Q27   1   0.1553  0.6943  0.6140  11.00000  0.05    0.27
Q28   1   0.6807  0.6575  0.5022  11.00000  0.05    0.26
Q29   1   0.0575  1.0354  0.7951  11.00000  0.05    0.26
Q30   1   0.6742  0.7642  0.7934  11.00000  0.05    0.26
Q31   1   0.4626  0.9975  0.6441  11.00000  0.05    0.26
Q32   1   0.4227  0.6273  0.9631  11.00000  0.05    0.26
Q33   1   0.0925  0.6123  0.6728  11.00000  0.05    0.26
Q34   1  -0.0167  0.6051  0.5583  11.00000  0.05    0.26
Q35   1   0.0821  0.6158  0.9309  11.00000  0.05    0.26
Q36   1   0.2003  0.7455  0.3201  11.00000  0.05    0.25
Q37   1   0.2850  1.1599  0.9694  11.00000  0.05    0.25
Q38   1   0.2467  0.4730  0.8513  11.00000  0.05    0.25
Q39   1   0.2478  0.8494  0.2174  11.00000  0.05    0.24
Q40   1   0.2141  0.3914  0.8559  11.00000  0.05    0.24
Q41   1   0.6963  0.7406  0.7219  11.00000  0.05    0.24
Q42   1   0.3855  0.9848  0.6794  11.00000  0.05    0.24
Q43   1   0.0071  0.6484  0.4769  11.00000  0.05    0.24
Q44   1   0.6047  0.7807  0.6713  11.00000  0.05    0.24
Q45   1   0.1072  1.0319  0.7348  11.00000  0.05    0.24
Q46   1   0.0234  0.6997  0.5024  11.00000  0.05    0.24
Q47   1   0.2780  0.6265  0.8937  11.00000  0.05    0.24
Q48   1   0.6198  0.6239  0.5392  11.00000  0.05    0.23
Q49   1   0.2990  0.9747  0.7265  11.00000  0.05    0.23
Q50   1   0.2498  0.8629  0.2908  11.00000  0.05    0.23
;
_shelx_res_checksum              57339
####################################################################### 
# 
# This file contains crystal structure data downloaded from the 
# Cambridge Structural Database (CSD) hosted by the Cambridge 
# Crystallographic Data Centre (CCDC).
# 
# Full information about CCDC data access policies and citation 
# guidelines are available at http://www.ccdc.cam.ac.uk/access/V1 
# 
# Audit and citation data items may have been added by the CCDC. 
# Please retain this information to preserve the provenance of 
# this file and to allow appropriate attribution of the data. 
# 
#######################################################################

data_lk_129m

_database_code_depnum_ccdc_archive 'CCDC 2481719'
loop_
_audit_author_name
_audit_author_address
'Christoph Wolper'
;Universitaet Duisburg Essen
Germany
;
_audit_update_record             
;
2025-08-20 deposited with the CCDC.	2026-07-13 downloaded from the CCDC.
;
_vrf_PLAT250_lk_129m             
;
PROBLEM: Large U3/U1 Ratio for <U(i,j)> Tensor(Resd    2)        4.6 Note  
RESPONSE: Diffuse disorder that cannot be resolved any further.
;
_audit_creation_method           SHELXL-2017/1
_shelx_SHELXL_version_number     2017/1
_chemical_name_systematic        ?
_chemical_name_common            ?
_chemical_melting_point          ?
_chemical_formula_moiety         ?
_chemical_formula_sum            'C62 H88 Cl Ga N4 O Si'
_chemical_formula_weight         1038.62

loop_
_atom_type_symbol
_atom_type_description
_atom_type_scat_dispersion_real
_atom_type_scat_dispersion_imag
_atom_type_scat_source
C C 0.0033 0.0016 'International Tables Vol C Tables 4.2.6.8 and 6.1.1.4'
H H 0.0000 0.0000 'International Tables Vol C Tables 4.2.6.8 and 6.1.1.4'
Cl Cl 0.1484 0.1585 'International Tables Vol C Tables 4.2.6.8 and 6.1.1.4'
Ga Ga 0.2307 1.6083 'International Tables Vol C Tables 4.2.6.8 and 6.1.1.4'
N N 0.0061 0.0033 'International Tables Vol C Tables 4.2.6.8 and 6.1.1.4'
O O 0.0106 0.0060 'International Tables Vol C Tables 4.2.6.8 and 6.1.1.4'
Si Si 0.0817 0.0704 'International Tables Vol C Tables 4.2.6.8 and 6.1.1.4'

_space_group_crystal_system      monoclinic
_space_group_IT_number           14
_space_group_name_H-M_alt        'P 21/n'
_space_group_name_Hall           '-P 2yn'

_shelx_space_group_comment       
; 
The symmetry employed for this shelxl refinement is uniquely defined 
by the following loop, which should always be used as a source of 
symmetry information in preference to the above space-group names. 
They are only intended as comments. 
;

loop_
_space_group_symop_operation_xyz
'x, y, z'
'-x+1/2, y+1/2, -z+1/2'
'-x, -y, -z'
'x-1/2, -y-1/2, z-1/2'

_cell_length_a                   12.4552(13)
_cell_length_b                   39.860(4)
_cell_length_c                   12.5293(12)
_cell_angle_alpha                90
_cell_angle_beta                 114.459(4)
_cell_angle_gamma                90
_cell_volume                     5662.1(10)
_cell_formula_units_Z            4
_cell_measurement_temperature    100(2)
_cell_measurement_reflns_used    9729
_cell_measurement_theta_min      2.72
_cell_measurement_theta_max      33.15

_exptl_crystal_description       prism
_exptl_crystal_colour            colourless
_exptl_crystal_density_meas      ?
_exptl_crystal_density_method    ?
_exptl_crystal_density_diffrn    1.218
_exptl_crystal_F_000             2232
_exptl_transmission_factor_min   ?
_exptl_transmission_factor_max   ?
_exptl_crystal_size_max          0.478
_exptl_crystal_size_mid          0.268
_exptl_crystal_size_min          0.139
_exptl_absorpt_coefficient_mu    0.598
_shelx_estimated_absorpt_T_min   0.763
_shelx_estimated_absorpt_T_max   0.921
_exptl_absorpt_correction_type   multi-scan
_exptl_absorpt_correction_T_min  0.65
_exptl_absorpt_correction_T_max  0.75
_exptl_absorpt_process_details   'SADABS, Blessing, Acta Cryst 1995 A51 33-38'
_exptl_absorpt_special_details   ?
_diffrn_ambient_temperature      100(2)
_diffrn_radiation_wavelength     0.71073
_diffrn_radiation_type           MoK\a
_diffrn_source                   'fine-focus sealed tube'
_diffrn_measurement_device_type  'Bruker D8 KAPPA II (APEX II detector)'
_diffrn_radiation_monochromator  'Triumph Goebel mirror'
_diffrn_measurement_method       'Data collection strategy APEX 3/Queen'
_diffrn_detector_area_resol_mean 512
_diffrn_reflns_number            473045
_diffrn_reflns_av_unetI/netI     0.0162
_diffrn_reflns_av_R_equivalents  0.0493
_diffrn_reflns_limit_h_min       -19
_diffrn_reflns_limit_h_max       19
_diffrn_reflns_limit_k_min       -61
_diffrn_reflns_limit_k_max       61
_diffrn_reflns_limit_l_min       -19
_diffrn_reflns_limit_l_max       19
_diffrn_reflns_theta_min         1.939
_diffrn_reflns_theta_max         33.394
_diffrn_reflns_theta_full        25.242
_diffrn_measured_fraction_theta_max 0.994
_diffrn_measured_fraction_theta_full 0.999
_diffrn_reflns_Laue_measured_fraction_max 0.994
_diffrn_reflns_Laue_measured_fraction_full 0.999
_diffrn_reflns_point_group_measured_fraction_max 0.994
_diffrn_reflns_point_group_measured_fraction_full 0.999
_reflns_number_total             21912
_reflns_number_gt                19966
_reflns_threshold_expression     'I > 2\s(I)'
_reflns_Friedel_coverage         0.000
_reflns_Friedel_fraction_max     .
_reflns_Friedel_fraction_full    .

_reflns_special_details          
; 
 Reflections were merged by SHELXL according to the crystal 
 class for the calculation of statistics and refinement. 
  
 _reflns_Friedel_fraction is defined as the number of unique 
 Friedel pairs measured divided by the number that would be 
 possible theoretically, ignoring centric projections and 
 systematic absences. 
;

_computing_data_collection       'BRUKER APEX3(v2019.1-0)'
_computing_cell_refinement       'BRUKER APEX3(v2019.1-0)'
_computing_data_reduction        'BRUKER APEX3(v2019.1-0)'
_computing_structure_solution    'BRUKER APEX3(v2019.1-0)'
_computing_structure_refinement  'SHELXL-2017/1 (Sheldrick, 2017)'
_computing_molecular_graphics    'ORTEP/PLATON (Spek)'
_computing_publication_material  'BRUKER AXS SHELXTL (c) 2008 / Vers. 2008/4'
_refine_special_details          
;
 Treatment of hydrogen atoms:    
 Riding model on idealized geometries 
 with the 1.2 fold isotropic displacement 
 parameters of the equivalent Uij of the 
 corresponding carbon atom.
 The methyl groups are idealized with
 tetrahedral angles in a combined 
 rotating and rigid group refinement
 with the 1.5 fold isotropic displacement
 parameters of the equivalent Uij of the 
 corresponding carbon atom.
 Disorder:
 The structure contains a mixture of diasteromers resulting in a disorder of
 Si1 and O1. The solvent molecules are disordered over centres of inversion.
 Their bond lengths and the angles of the ring were restrained to be equal
 (SADI) and RIGU restraints were applied to their displacement parameters.
;
_refine_ls_structure_factor_coef Fsqd
_refine_ls_matrix_type           full
_refine_ls_weighting_scheme      calc
_refine_ls_weighting_details     
'w=1/[\s^2^(Fo^2^)+(0.0320P)^2^+3.0542P] where P=(Fo^2^+2Fc^2^)/3'
_atom_sites_solution_primary     direct
_atom_sites_solution_secondary   difmap
_atom_sites_solution_hydrogens   geom
_refine_ls_hydrogen_treatment    constr
_refine_ls_extinction_method     none
_refine_ls_extinction_coef       .
_refine_ls_number_reflns         21912
_refine_ls_number_parameters     731
_refine_ls_number_restraints     75
_refine_ls_R_factor_all          0.0425
_refine_ls_R_factor_gt           0.0376
_refine_ls_wR_factor_ref         0.0897
_refine_ls_wR_factor_gt          0.0876
_refine_ls_goodness_of_fit_ref   1.160
_refine_ls_restrained_S_all      1.160
_refine_ls_shift/su_max          0.002
_refine_ls_shift/su_mean         0.000

loop_
_atom_site_label
_atom_site_type_symbol
_atom_site_fract_x
_atom_site_fract_y
_atom_site_fract_z
_atom_site_U_iso_or_equiv
_atom_site_adp_type
_atom_site_occupancy
_atom_site_site_symmetry_order
_atom_site_calc_flag
_atom_site_refinement_flags_posn
_atom_site_refinement_flags_adp
_atom_site_refinement_flags_occupancy
_atom_site_disorder_assembly
_atom_site_disorder_group
Ga1 Ga 0.48611(2) 0.09621(2) 0.38295(2) 0.01109(3) Uani 1 1 d . . . . .
Cl1 Cl 0.61378(2) 0.05291(2) 0.45371(2) 0.01601(5) Uani 1 1 d . . . . .
Si1 Si 0.57700(6) 0.15107(2) 0.42958(6) 0.01068(10) Uani 0.922(3) 1 d . . P A 1
O1 O 0.48026(7) 0.17512(2) 0.31842(7) 0.01564(19) Uani 0.922(3) 1 d . . P A 1
C45 C 0.59157(9) 0.17042(3) 0.30296(9) 0.01414(17) Uani 1 1 d . . . . .
H45 H 0.583707 0.153942 0.239944 0.017 Uiso 0.922(3) 1 calc R U P A 1
H45' H 0.513749 0.166811 0.235155 0.017 Uiso 0.078(3) 1 calc R U P A 2
C46 C 0.64903(9) 0.20322(3) 0.29268(9) 0.01385(17) Uani 1 1 d . . . . .
C47 C 0.55819(11) 0.22497(3) 0.19604(10) 0.0226(2) Uani 1 1 d . . . . .
H47A H 0.525799 0.212245 0.121510 0.027 Uiso 1 1 calc R U . . .
H47B H 0.492180 0.230461 0.217559 0.027 Uiso 1 1 calc R U . . .
C48 C 0.75142(12) 0.19537(3) 0.25800(12) 0.0241(2) Uani 1 1 d . . . . .
H48A H 0.811326 0.181640 0.320022 0.029 Uiso 1 1 calc R U . . .
H48B H 0.721455 0.182245 0.184321 0.029 Uiso 1 1 calc R U . . .
C49 C 0.69857(11) 0.22372(3) 0.40653(9) 0.01834(19) Uani 1 1 d . . . . .
H49A H 0.757557 0.210129 0.469863 0.022 Uiso 1 1 calc R U . . .
H49B H 0.633976 0.229321 0.430033 0.022 Uiso 1 1 calc R U . . .
C50 C 0.61506(12) 0.25754(3) 0.17906(11) 0.0269(3) Uani 1 1 d . . . . .
H50 H 0.554668 0.271309 0.115946 0.032 Uiso 1 1 calc R U . . .
C51 C 0.71604(15) 0.24890(4) 0.14405(12) 0.0321(3) Uani 1 1 d . . . . .
H51A H 0.684985 0.236125 0.069611 0.038 Uiso 1 1 calc R U . . .
H51B H 0.752510 0.269790 0.131898 0.038 Uiso 1 1 calc R U . . .
C52 C 0.80862(13) 0.22793(3) 0.24093(13) 0.0287(3) Uani 1 1 d . . . . .
H52 H 0.874537 0.222319 0.218125 0.034 Uiso 1 1 calc R U . . .
C53 C 0.85683(12) 0.24775(3) 0.35525(13) 0.0280(3) Uani 1 1 d . . . . .
H53A H 0.917358 0.234312 0.417786 0.034 Uiso 1 1 calc R U . . .
H53B H 0.894396 0.268664 0.344978 0.034 Uiso 1 1 calc R U . . .
C54 C 0.75668(11) 0.25626(3) 0.39045(10) 0.0220(2) Uani 1 1 d . . . . .
H54 H 0.788617 0.269124 0.465733 0.026 Uiso 1 1 calc R U . . .
C55 C 0.66383(12) 0.27748(3) 0.29447(12) 0.0255(2) Uani 1 1 d . . . . .
H55A H 0.699803 0.298658 0.283887 0.031 Uiso 1 1 calc R U . . .
H55B H 0.598943 0.283150 0.317461 0.031 Uiso 1 1 calc R U . . .
Si1' Si 0.6065(8) 0.1453(2) 0.4309(8) 0.0147(12) Uani 0.078(3) 1 d . . P A 2
O1' O 0.6628(9) 0.1410(3) 0.3308(9) 0.017(2) Uani 0.078(3) 1 d . . P A 2
N1 N 0.35247(8) 0.07947(2) 0.41256(8) 0.01381(15) Uani 1 1 d . . . . .
N2 N 0.41467(8) 0.08409(2) 0.21338(8) 0.01382(15) Uani 1 1 d . . . . .
N3 N 0.58323(8) 0.17311(2) 0.56009(8) 0.01332(15) Uani 1 1 d . . . . .
N4 N 0.72985(8) 0.14374(2) 0.56633(8) 0.01332(15) Uani 1 1 d . . . . .
C1 C 0.30204(9) 0.05077(3) 0.35780(9) 0.01612(18) Uani 1 1 d . . . . .
C2 C 0.30779(10) 0.03933(3) 0.25513(9) 0.01724(18) Uani 1 1 d . . . . .
H2 H 0.282251 0.016928 0.232892 0.021 Uiso 1 1 calc R U . . .
C3 C 0.34677(9) 0.05689(3) 0.18059(9) 0.01570(18) Uani 1 1 d . . . . .
C4 C 0.23242(11) 0.02949(3) 0.40589(11) 0.0221(2) Uani 1 1 d . . . . .
H4A H 0.186668 0.012828 0.347134 0.033 Uiso 1 1 calc R U . . .
H4B H 0.178714 0.043790 0.424853 0.033 Uiso 1 1 calc R U . . .
H4C H 0.286561 0.018002 0.476977 0.033 Uiso 1 1 calc R U . . .
C5 C 0.30382(11) 0.04306(3) 0.05748(10) 0.0228(2) Uani 1 1 d . . . . .
H5A H 0.217401 0.042577 0.021527 0.034 Uiso 1 1 calc R U . . .
H5B H 0.334261 0.020249 0.060291 0.034 Uiso 1 1 calc R U . . .
H5C H 0.331970 0.057382 0.010819 0.034 Uiso 1 1 calc R U . . .
C6 C 0.31907(9) 0.09172(3) 0.50310(9) 0.01517(17) Uani 1 1 d . . . . .
C7 C 0.37705(9) 0.07964(3) 0.61863(9) 0.01598(18) Uani 1 1 d . . . . .
C8 C 0.34128(11) 0.09159(3) 0.70399(10) 0.0210(2) Uani 1 1 d . . . . .
H8 H 0.380429 0.083913 0.782528 0.025 Uiso 1 1 calc R U . . .
C9 C 0.25015(11) 0.11433(4) 0.67578(11) 0.0247(2) Uani 1 1 d . . . . .
H9 H 0.226621 0.122105 0.734532 0.030 Uiso 1 1 calc R U . . .
C10 C 0.19277(11) 0.12584(4) 0.56116(11) 0.0243(2) Uani 1 1 d . . . . .
H10 H 0.129935 0.141440 0.542525 0.029 Uiso 1 1 calc R U . . .
C11 C 0.22539(9) 0.11500(3) 0.47295(10) 0.01884(19) Uani 1 1 d . . . . .
C12 C 0.47676(10) 0.05431(3) 0.65419(9) 0.01687(18) Uani 1 1 d . . . . .
H12 H 0.478278 0.044698 0.581106 0.020 Uiso 1 1 calc R U . . .
C13 C 0.46048(13) 0.02529(3) 0.72658(11) 0.0249(2) Uani 1 1 d . . . . .
H13A H 0.382514 0.015184 0.684185 0.037 Uiso 1 1 calc R U . . .
H13B H 0.466954 0.033819 0.802372 0.037 Uiso 1 1 calc R U . . .
H13C H 0.521583 0.008336 0.739428 0.037 Uiso 1 1 calc R U . . .
C14 C 0.59488(11) 0.07185(3) 0.72262(11) 0.0240(2) Uani 1 1 d . . . . .
H14A H 0.659131 0.055537 0.742301 0.036 Uiso 1 1 calc R U . . .
H14B H 0.595467 0.081439 0.794875 0.036 Uiso 1 1 calc R U . . .
H14C H 0.605663 0.089790 0.674479 0.036 Uiso 1 1 calc R U . . .
C15 C 0.15911(10) 0.12797(4) 0.34815(11) 0.0240(2) Uani 1 1 d . . . . .
H15 H 0.218706 0.132783 0.315865 0.029 Uiso 1 1 calc R U . . .
C16 C 0.07236(13) 0.10205(5) 0.26770(14) 0.0364(3) Uani 1 1 d . . . . .
H16A H 0.025603 0.112301 0.191318 0.055 Uiso 1 1 calc R U . . .
H16B H 0.019724 0.094410 0.303117 0.055 Uiso 1 1 calc R U . . .
H16C H 0.116273 0.082871 0.257216 0.055 Uiso 1 1 calc R U . . .
C17 C 0.09076(12) 0.16050(4) 0.34124(13) 0.0307(3) Uani 1 1 d . . . . .
H17A H 0.059567 0.169234 0.260958 0.046 Uiso 1 1 calc R U . . .
H17B H 0.143693 0.177127 0.395026 0.046 Uiso 1 1 calc R U . . .
H17C H 0.025341 0.155910 0.363311 0.046 Uiso 1 1 calc R U . . .
C18 C 0.43276(9) 0.10400(3) 0.12583(9) 0.01520(17) Uani 1 1 d . . . . .
C19 C 0.53322(10) 0.09876(3) 0.10320(10) 0.01858(19) Uani 1 1 d . . . . .
C20 C 0.54802(12) 0.11929(3) 0.01982(11) 0.0242(2) Uani 1 1 d . . . . .
H20 H 0.614324 0.115895 0.002028 0.029 Uiso 1 1 calc R U . . .
C21 C 0.46830(13) 0.14446(3) -0.03743(11) 0.0267(2) Uani 1 1 d . . . . .
H21 H 0.481024 0.158429 -0.092543 0.032 Uiso 1 1 calc R U . . .
C22 C 0.37042(12) 0.14920(3) -0.01421(11) 0.0246(2) Uani 1 1 d . . . . .
H22 H 0.315999 0.166494 -0.053858 0.029 Uiso 1 1 calc R U . . .
C23 C 0.34977(10) 0.12902(3) 0.06660(9) 0.0192(2) Uani 1 1 d . . . . .
C24 C 0.62443(11) 0.07190(4) 0.16411(11) 0.0245(2) Uani 1 1 d . . . . .
H24 H 0.615941 0.065097 0.237058 0.029 Uiso 1 1 calc R U . . .
C25 C 0.60555(15) 0.04067(4) 0.08677(17) 0.0389(4) Uani 1 1 d . . . . .
H25A H 0.527481 0.031171 0.069247 0.058 Uiso 1 1 calc R U . . .
H25B H 0.666336 0.023977 0.128228 0.058 Uiso 1 1 calc R U . . .
H25C H 0.610773 0.046935 0.013425 0.058 Uiso 1 1 calc R U . . .
C26 C 0.75030(12) 0.08465(4) 0.19925(13) 0.0319(3) Uani 1 1 d . . . . .
H26A H 0.765809 0.087026 0.129056 0.048 Uiso 1 1 calc R U . . .
H26B H 0.806241 0.068609 0.253135 0.048 Uiso 1 1 calc R U . . .
H26C H 0.759523 0.106472 0.238069 0.048 Uiso 1 1 calc R U . . .
C27 C 0.23733(11) 0.13431(4) 0.08379(12) 0.0259(2) Uani 1 1 d . . . . .
H27 H 0.242856 0.120751 0.153024 0.031 Uiso 1 1 calc R U . . .
C28 C 0.12978(14) 0.12186(5) -0.02449(18) 0.0452(4) Uani 1 1 d . . . . .
H28A H 0.122682 0.134898 -0.093421 0.068 Uiso 1 1 calc R U . . .
H28B H 0.058155 0.124690 -0.011120 0.068 Uiso 1 1 calc R U . . .
H28C H 0.140131 0.098085 -0.037777 0.068 Uiso 1 1 calc R U . . .
C29 C 0.21927(12) 0.17115(4) 0.10758(13) 0.0308(3) Uani 1 1 d . . . . .
H29A H 0.205030 0.184530 0.037373 0.046 Uiso 1 1 calc R U . . .
H29B H 0.289987 0.179465 0.173061 0.046 Uiso 1 1 calc R U . . .
H29C H 0.151260 0.172998 0.127496 0.046 Uiso 1 1 calc R U . . .
C30 C 0.69276(9) 0.16264(2) 0.63059(8) 0.01189(15) Uani 1 1 d . . . . .
C31 C 0.75984(9) 0.17243(3) 0.75569(9) 0.01470(17) Uani 1 1 d . . . . .
C32 C 0.76096(11) 0.15216(3) 0.84685(10) 0.0203(2) Uani 1 1 d . . . . .
H32 H 0.718930 0.131547 0.829991 0.024 Uiso 1 1 calc R U . . .
C33 C 0.82395(12) 0.16224(4) 0.96283(11) 0.0274(3) Uani 1 1 d . . . . .
H33 H 0.823869 0.148630 1.025045 0.033 Uiso 1 1 calc R U . . .
C34 C 0.88668(12) 0.19209(4) 0.98746(11) 0.0291(3) Uani 1 1 d . . . . .
H34 H 0.929937 0.198820 1.066570 0.035 Uiso 1 1 calc R U . . .
C35 C 0.88648(12) 0.21212(4) 0.89710(12) 0.0272(3) Uani 1 1 d . . . . .
H35 H 0.930057 0.232473 0.914365 0.033 Uiso 1 1 calc R U . . .
C36 C 0.82272(11) 0.20251(3) 0.78128(11) 0.0204(2) Uani 1 1 d . . . . .
H36 H 0.821928 0.216442 0.719435 0.025 Uiso 1 1 calc R U . . .
C37 C 0.49855(10) 0.19211(3) 0.59192(10) 0.01642(18) Uani 1 1 d . . . . .
C38 C 0.38512(11) 0.19583(4) 0.48085(12) 0.0250(2) Uani 1 1 d . . . . .
H38A H 0.401846 0.207953 0.421397 0.038 Uiso 1 1 calc R U . . .
H38B H 0.326967 0.208366 0.498844 0.038 Uiso 1 1 calc R U . . .
H38C H 0.353677 0.173556 0.450963 0.038 Uiso 1 1 calc R U . . .
C39 C 0.47116(12) 0.17281(3) 0.68290(12) 0.0253(2) Uani 1 1 d . . . . .
H39A H 0.406669 0.183937 0.694548 0.038 Uiso 1 1 calc R U . . .
H39B H 0.541483 0.172260 0.757294 0.038 Uiso 1 1 calc R U . . .
H39C H 0.447738 0.149824 0.655275 0.038 Uiso 1 1 calc R U . . .
C40 C 0.54538(11) 0.22717(3) 0.63905(11) 0.0214(2) Uani 1 1 d . . . . .
H40A H 0.573983 0.238182 0.585861 0.032 Uiso 1 1 calc R U . . .
H40B H 0.610251 0.225135 0.717039 0.032 Uiso 1 1 calc R U . . .
H40C H 0.481802 0.240572 0.644352 0.032 Uiso 1 1 calc R U . . .
C41 C 0.84818(9) 0.12904(3) 0.59786(9) 0.01517(17) Uani 1 1 d . . . . .
C42 C 0.87230(10) 0.10103(3) 0.68845(11) 0.0204(2) Uani 1 1 d . . . . .
H42A H 0.811377 0.083709 0.656907 0.031 Uiso 1 1 calc R U . . .
H42B H 0.871151 0.110320 0.760387 0.031 Uiso 1 1 calc R U . . .
H42C H 0.949830 0.091129 0.706065 0.031 Uiso 1 1 calc R U . . .
C43 C 0.84683(11) 0.11460(3) 0.48440(11) 0.0202(2) Uani 1 1 d . . . . .
H43A H 0.784387 0.097692 0.453043 0.030 Uiso 1 1 calc R U . . .
H43B H 0.923261 0.104191 0.500427 0.030 Uiso 1 1 calc R U . . .
H43C H 0.831972 0.132653 0.426912 0.030 Uiso 1 1 calc R U . . .
C44 C 0.94543(10) 0.15575(3) 0.64457(12) 0.0233(2) Uani 1 1 d . . . . .
H44A H 1.021049 0.145802 0.654858 0.035 Uiso 1 1 calc R U . . .
H44B H 0.950837 0.164153 0.720138 0.035 Uiso 1 1 calc R U . . .
H44C H 0.926478 0.174337 0.588544 0.035 Uiso 1 1 calc R U . . .
C1_1 C -0.0552(4) -0.01265(16) 0.4093(5) 0.0537(15) Uani 0.5 1 d D . P B -2
C2_1 C -0.0907(7) 0.0144(2) 0.4575(8) 0.094(3) Uani 0.5 1 d D . P B -2
H2_1 H -0.166262 0.024126 0.415311 0.113 Uiso 0.5 1 calc R U P B -2
C3_1 C -0.0190(8) 0.02705(19) 0.5638(8) 0.112(3) Uani 0.5 1 d D . P B -2
H3_1 H -0.045669 0.045400 0.594785 0.134 Uiso 0.5 1 calc R U P B -2
C4_1 C 0.0926(8) 0.01383(15) 0.6286(7) 0.085(3) Uani 0.5 1 d D . P B -2
H4_1 H 0.142314 0.022823 0.702983 0.102 Uiso 0.5 1 calc R U P B -2
C5_1 C 0.1286(5) -0.01276(12) 0.5812(5) 0.0420(12) Uani 0.5 1 d D . P B -2
H5_1 H 0.204417 -0.022304 0.623414 0.050 Uiso 0.5 1 calc R U P B -2
C6_1 C 0.0566(3) -0.02558(12) 0.4740(5) 0.0327(9) Uani 0.5 1 d D . P B -2
H6_1 H 0.083881 -0.043804 0.443040 0.039 Uiso 0.5 1 calc R U P B -2
C7_1 C -0.1303(4) -0.02723(15) 0.2943(6) 0.0773(17) Uani 0.5 1 d . . P B -2
H7A_1 H -0.165648 -0.009157 0.237430 0.093 Uiso 0.5 1 calc R U P B -2
H7B_1 H -0.192959 -0.040657 0.301427 0.093 Uiso 0.5 1 calc R U P B -2
H7C_1 H -0.082380 -0.041550 0.267606 0.093 Uiso 0.5 1 calc R U P B -2
C1_2 C 0.0366(2) -0.02119(8) 1.0118(3) 0.0306(6) Uani 0.5 1 d . . P C -1
C2_2 C -0.0021(5) -0.00199(14) 0.9095(6) 0.0379(11) Uani 0.5 1 d . . P C -1
H2_2 H 0.012214 -0.009225 0.844289 0.045 Uiso 0.5 1 calc R U P C -1
C3_2 C -0.0624(4) 0.02807(12) 0.9042(5) 0.0575(13) Uani 0.5 1 d . . P C -1
H3_2 H -0.090072 0.041125 0.834521 0.069 Uiso 0.5 1 calc R U P C -1
C4_2 C -0.0818(5) 0.03885(13) 0.9990(6) 0.0638(16) Uani 0.5 1 d . . P C -1
H4_2 H -0.121761 0.059437 0.994853 0.077 Uiso 0.5 1 calc R U P C -1
C5_2 C -0.0439(4) 0.02010(13) 1.0992(4) 0.0547(11) Uani 0.5 1 d . . P C -1
H5_2 H -0.057910 0.027390 1.164473 0.066 Uiso 0.5 1 calc R U P C -1
C6_2 C 0.0158(5) -0.00990(14) 1.1044(6) 0.0378(11) Uani 0.5 1 d . . P C -1
H6_2 H 0.042740 -0.022833 1.174297 0.045 Uiso 0.5 1 calc R U P C -1
C7_2 C 0.1019(4) -0.05339(13) 1.0208(4) 0.0432(8) Uani 0.5 1 d . . P C -1
H7A_2 H 0.062464 -0.066333 0.948431 0.065 Uiso 0.5 1 calc R U P C -1
H7B_2 H 0.102815 -0.066446 1.087436 0.065 Uiso 0.5 1 calc R U P C -1
H7C_2 H 0.183008 -0.048436 1.032318 0.065 Uiso 0.5 1 calc R U P C -1

loop_
_atom_site_aniso_label
_atom_site_aniso_U_11
_atom_site_aniso_U_22
_atom_site_aniso_U_33
_atom_site_aniso_U_23
_atom_site_aniso_U_13
_atom_site_aniso_U_12
Ga1 0.01048(5) 0.01329(5) 0.00960(5) -0.00068(3) 0.00427(4) -0.00239(4)
Cl1 0.01537(10) 0.01578(10) 0.01649(10) 0.00032(8) 0.00620(8) 0.00038(8)
Si1 0.0108(2) 0.0121(2) 0.00977(15) -0.00042(14) 0.00482(17) -0.00096(16)
O1 0.0125(4) 0.0205(4) 0.0146(4) 0.0034(3) 0.0063(3) 0.0008(3)
C45 0.0156(4) 0.0150(4) 0.0134(4) -0.0005(3) 0.0076(3) -0.0019(3)
C46 0.0160(4) 0.0145(4) 0.0119(4) 0.0000(3) 0.0066(3) -0.0019(3)
C47 0.0225(5) 0.0204(5) 0.0173(5) 0.0035(4) 0.0005(4) -0.0053(4)
C48 0.0299(6) 0.0206(5) 0.0324(6) -0.0014(4) 0.0233(5) -0.0038(4)
C49 0.0235(5) 0.0177(5) 0.0126(4) -0.0004(3) 0.0063(4) -0.0047(4)
C50 0.0313(6) 0.0206(5) 0.0185(5) 0.0063(4) 0.0001(4) -0.0064(5)
C51 0.0498(8) 0.0288(6) 0.0215(6) 0.0004(5) 0.0188(6) -0.0164(6)
C52 0.0339(7) 0.0262(6) 0.0365(7) -0.0004(5) 0.0250(6) -0.0086(5)
C53 0.0224(5) 0.0257(6) 0.0334(7) 0.0047(5) 0.0091(5) -0.0082(4)
C54 0.0276(6) 0.0184(5) 0.0156(4) -0.0007(4) 0.0045(4) -0.0072(4)
C55 0.0312(6) 0.0152(5) 0.0264(6) 0.0012(4) 0.0083(5) -0.0025(4)
Si1' 0.017(3) 0.014(3) 0.014(2) -0.0009(18) 0.007(2) 0.000(2)
O1' 0.018(5) 0.017(5) 0.016(4) 0.000(3) 0.007(4) -0.001(3)
N1 0.0118(3) 0.0182(4) 0.0120(3) -0.0008(3) 0.0055(3) -0.0033(3)
N2 0.0143(4) 0.0163(4) 0.0107(3) -0.0005(3) 0.0051(3) -0.0036(3)
N3 0.0122(3) 0.0159(4) 0.0121(3) -0.0008(3) 0.0053(3) 0.0015(3)
N4 0.0121(3) 0.0149(4) 0.0128(3) -0.0024(3) 0.0050(3) 0.0006(3)
C1 0.0135(4) 0.0195(5) 0.0147(4) 0.0002(3) 0.0052(3) -0.0051(3)
C2 0.0175(4) 0.0181(4) 0.0157(4) -0.0024(3) 0.0065(4) -0.0066(4)
C3 0.0147(4) 0.0185(4) 0.0122(4) -0.0026(3) 0.0038(3) -0.0040(3)
C4 0.0220(5) 0.0262(5) 0.0199(5) -0.0018(4) 0.0104(4) -0.0116(4)
C5 0.0259(5) 0.0275(6) 0.0144(4) -0.0067(4) 0.0076(4) -0.0103(4)
C6 0.0124(4) 0.0208(5) 0.0139(4) -0.0006(3) 0.0070(3) -0.0029(3)
C7 0.0154(4) 0.0197(5) 0.0143(4) 0.0000(3) 0.0076(3) -0.0028(3)
C8 0.0226(5) 0.0275(6) 0.0157(4) 0.0006(4) 0.0108(4) -0.0012(4)
C9 0.0234(5) 0.0354(6) 0.0216(5) -0.0009(5) 0.0156(5) 0.0010(5)
C10 0.0169(5) 0.0358(6) 0.0239(5) 0.0010(5) 0.0122(4) 0.0044(4)
C11 0.0120(4) 0.0281(5) 0.0171(4) 0.0008(4) 0.0068(4) 0.0005(4)
C12 0.0181(4) 0.0188(5) 0.0138(4) 0.0013(3) 0.0067(4) -0.0015(4)
C13 0.0341(6) 0.0210(5) 0.0203(5) 0.0043(4) 0.0121(5) -0.0017(5)
C14 0.0180(5) 0.0303(6) 0.0218(5) -0.0017(4) 0.0061(4) -0.0029(4)
C15 0.0145(5) 0.0366(7) 0.0193(5) 0.0034(5) 0.0055(4) 0.0054(4)
C16 0.0195(6) 0.0492(9) 0.0288(7) -0.0039(6) -0.0019(5) 0.0019(6)
C17 0.0204(5) 0.0421(8) 0.0282(6) 0.0076(5) 0.0086(5) 0.0118(5)
C18 0.0174(4) 0.0185(4) 0.0094(4) -0.0014(3) 0.0053(3) -0.0048(3)
C19 0.0215(5) 0.0234(5) 0.0131(4) -0.0020(4) 0.0094(4) -0.0035(4)
C20 0.0300(6) 0.0308(6) 0.0177(5) -0.0014(4) 0.0157(5) -0.0058(5)
C21 0.0385(7) 0.0292(6) 0.0169(5) 0.0027(4) 0.0161(5) -0.0051(5)
C22 0.0315(6) 0.0264(6) 0.0158(5) 0.0054(4) 0.0099(4) 0.0003(5)
C23 0.0206(5) 0.0227(5) 0.0125(4) 0.0020(4) 0.0051(4) -0.0017(4)
C24 0.0245(5) 0.0335(6) 0.0209(5) 0.0037(5) 0.0149(5) 0.0041(5)
C25 0.0311(7) 0.0253(6) 0.0568(10) -0.0036(6) 0.0147(7) -0.0012(5)
C26 0.0236(6) 0.0441(8) 0.0268(6) -0.0108(6) 0.0092(5) -0.0008(5)
C27 0.0210(5) 0.0330(6) 0.0231(5) 0.0098(5) 0.0084(4) 0.0047(5)
C28 0.0241(7) 0.0475(10) 0.0542(10) -0.0098(8) 0.0064(7) -0.0049(6)
C29 0.0232(6) 0.0396(7) 0.0260(6) 0.0004(5) 0.0065(5) 0.0067(5)
C30 0.0121(4) 0.0121(4) 0.0119(4) -0.0004(3) 0.0054(3) -0.0010(3)
C31 0.0143(4) 0.0173(4) 0.0117(4) -0.0030(3) 0.0046(3) 0.0003(3)
C32 0.0218(5) 0.0247(5) 0.0137(4) -0.0006(4) 0.0066(4) -0.0010(4)
C33 0.0284(6) 0.0383(7) 0.0130(5) -0.0012(4) 0.0062(4) 0.0029(5)
C34 0.0253(6) 0.0394(7) 0.0166(5) -0.0119(5) 0.0028(4) 0.0016(5)
C35 0.0240(6) 0.0280(6) 0.0250(6) -0.0137(5) 0.0055(5) -0.0045(5)
C36 0.0219(5) 0.0189(5) 0.0200(5) -0.0059(4) 0.0082(4) -0.0033(4)
C37 0.0167(4) 0.0174(4) 0.0175(4) 0.0011(3) 0.0093(4) 0.0044(3)
C38 0.0167(5) 0.0301(6) 0.0252(6) -0.0008(5) 0.0057(4) 0.0065(4)
C39 0.0251(6) 0.0280(6) 0.0320(6) 0.0075(5) 0.0212(5) 0.0068(5)
C40 0.0242(5) 0.0173(5) 0.0229(5) -0.0012(4) 0.0100(4) 0.0055(4)
C41 0.0123(4) 0.0159(4) 0.0180(4) -0.0022(3) 0.0070(3) 0.0003(3)
C42 0.0186(5) 0.0209(5) 0.0207(5) 0.0021(4) 0.0072(4) 0.0053(4)
C43 0.0215(5) 0.0208(5) 0.0235(5) -0.0042(4) 0.0143(4) -0.0004(4)
C44 0.0146(4) 0.0224(5) 0.0333(6) -0.0079(4) 0.0102(4) -0.0038(4)
C1_1 0.0311(16) 0.050(3) 0.098(4) 0.045(3) 0.045(2) 0.0140(15)
C2_1 0.117(7) 0.073(6) 0.157(8) 0.076(4) 0.120(6) 0.069(5)
C3_1 0.217(9) 0.046(4) 0.161(7) 0.044(4) 0.167(7) 0.064(5)
C4_1 0.194(8) 0.025(2) 0.095(5) -0.005(3) 0.120(5) 0.000(4)
C5_1 0.066(3) 0.0231(18) 0.062(3) -0.007(2) 0.052(2) -0.014(2)
C6_1 0.0271(13) 0.0161(15) 0.065(3) 0.0048(15) 0.0297(16) -0.0008(11)
C7_1 0.040(2) 0.074(3) 0.109(4) 0.038(3) 0.022(2) -0.008(2)
C1_2 0.0201(11) 0.0333(14) 0.0291(13) -0.0034(11) 0.0010(10) -0.0075(10)
C2_2 0.026(2) 0.042(3) 0.0339(19) 0.003(2) 0.0005(14) -0.004(2)
C3_2 0.0379(19) 0.046(2) 0.064(3) 0.020(2) -0.0041(19) -0.0084(17)
C4_2 0.047(3) 0.035(2) 0.090(4) -0.014(3) 0.008(3) -0.005(2)
C5_2 0.040(2) 0.057(2) 0.060(3) -0.027(2) 0.0141(18) -0.0138(19)
C6_2 0.027(2) 0.043(3) 0.035(2) -0.013(2) 0.0049(18) -0.004(2)
C7_2 0.0342(18) 0.049(2) 0.0408(19) -0.0032(18) 0.0104(15) 0.0033(18)

_geom_special_details            
; 
 All esds (except the esd in the dihedral angle between two l.s. planes) 
 are estimated using the full covariance matrix.  The cell esds are taken 
 into account individually in the estimation of esds in distances, angles 
 and torsion angles; correlations between esds in cell parameters are only 
 used when they are defined by crystal symmetry.  An approximate (isotropic) 
 treatment of cell esds is used for estimating esds involving l.s. planes. 
;

loop_
_geom_bond_atom_site_label_1
_geom_bond_atom_site_label_2
_geom_bond_distance
_geom_bond_site_symmetry_2
_geom_bond_publ_flag
Ga1 N1 1.9658(9) . ?
Ga1 N2 1.9935(9) . ?
Ga1 Cl1 2.2641(3) . ?
Ga1 Si1' 2.385(9) . ?
Ga1 Si1 2.4202(7) . ?
Si1 O1 1.7092(11) . ?
Si1 N3 1.8294(11) . ?
Si1 C45 1.8393(12) . ?
Si1 N4 1.9859(11) . ?
Si1 C30 2.3722(12) . ?
O1 C45 1.4891(13) . ?
C45 O1' 1.424(10) . ?
C45 C46 1.5215(14) . ?
C45 Si1' 1.834(9) . ?
C46 C49 1.5344(15) . ?
C46 C47 1.5373(16) . ?
C46 C48 1.5400(16) . ?
C47 C50 1.5352(17) . ?
C48 C52 1.5373(18) . ?
C49 C54 1.5388(16) . ?
C50 C51 1.533(2) . ?
C50 C55 1.5377(19) . ?
C51 C52 1.531(2) . ?
C52 C53 1.525(2) . ?
C53 C54 1.524(2) . ?
C54 C55 1.5321(18) . ?
Si1' O1' 1.680(14) . ?
Si1' N4 1.756(9) . ?
Si1' N3 2.079(9) . ?
Si1' C30 2.380(9) . ?
N1 C1 1.3478(14) . ?
N1 C6 1.4454(14) . ?
N2 C3 1.3311(13) . ?
N2 C18 1.4452(13) . ?
N3 C30 1.3483(13) . ?
N3 C37 1.4810(13) . ?
N4 C30 1.3179(13) . ?
N4 C41 1.4797(13) . ?
C1 C2 1.3944(15) . ?
C1 C4 1.5057(15) . ?
C2 C3 1.4047(15) . ?
C3 C5 1.5120(15) . ?
C6 C7 1.4082(15) . ?
C6 C11 1.4142(16) . ?
C7 C8 1.4012(16) . ?
C7 C12 1.5173(16) . ?
C8 C9 1.3793(18) . ?
C9 C10 1.3906(18) . ?
C10 C11 1.3947(16) . ?
C11 C15 1.5248(17) . ?
C12 C14 1.5309(16) . ?
C12 C13 1.5343(16) . ?
C15 C16 1.533(2) . ?
C15 C17 1.5337(19) . ?
C18 C23 1.4068(16) . ?
C18 C19 1.4083(16) . ?
C19 C20 1.3980(16) . ?
C19 C24 1.5170(18) . ?
C20 C21 1.385(2) . ?
C21 C22 1.378(2) . ?
C22 C23 1.3977(16) . ?
C23 C27 1.5173(18) . ?
C24 C26 1.529(2) . ?
C24 C25 1.535(2) . ?
C27 C29 1.533(2) . ?
C27 C28 1.542(2) . ?
C30 C31 1.4909(14) . ?
C31 C32 1.3943(16) . ?
C31 C36 1.3951(16) . ?
C32 C33 1.3944(16) . ?
C33 C34 1.386(2) . ?
C34 C35 1.384(2) . ?
C35 C36 1.3888(17) . ?
C37 C38 1.5252(17) . ?
C37 C39 1.5265(16) . ?
C37 C40 1.5351(17) . ?
C41 C43 1.5273(16) . ?
C41 C42 1.5306(16) . ?
C41 C44 1.5349(16) . ?
C1_1 C6_1 1.389(5) . ?
C1_1 C2_1 1.395(8) . ?
C1_1 C7_1 1.474(9) . ?
C2_1 C3_1 1.357(9) . ?
C3_1 C4_1 1.391(9) . ?
C4_1 C5_1 1.378(6) . ?
C5_1 C6_1 1.368(6) . ?
C1_2 C6_2 1.365(7) . ?
C1_2 C2_2 1.397(6) . ?
C1_2 C7_2 1.498(6) . ?
C2_2 C3_2 1.401(7) . ?
C3_2 C4_2 1.376(9) . ?
C4_2 C5_2 1.366(8) . ?
C5_2 C6_2 1.395(6) . ?

loop_
_geom_angle_atom_site_label_1
_geom_angle_atom_site_label_2
_geom_angle_atom_site_label_3
_geom_angle
_geom_angle_site_symmetry_1
_geom_angle_site_symmetry_3
_geom_angle_publ_flag
N1 Ga1 N2 94.57(4) . . ?
N1 Ga1 Cl1 100.35(3) . . ?
N2 Ga1 Cl1 99.42(3) . . ?
N1 Ga1 Si1' 136.4(2) . . ?
N2 Ga1 Si1' 115.1(2) . . ?
Cl1 Ga1 Si1' 105.1(2) . . ?
N1 Ga1 Si1 127.53(3) . . ?
N2 Ga1 Si1 115.72(3) . . ?
Cl1 Ga1 Si1 114.31(2) . . ?
O1 Si1 N3 102.33(6) . . ?
O1 Si1 C45 49.46(5) . . ?
N3 Si1 C45 125.93(6) . . ?
O1 Si1 N4 152.38(6) . . ?
N3 Si1 N4 68.21(4) . . ?
C45 Si1 N4 113.83(5) . . ?
O1 Si1 C30 132.04(5) . . ?
N3 Si1 C30 34.46(4) . . ?
C45 Si1 C30 126.91(5) . . ?
N4 Si1 C30 33.75(4) . . ?
O1 Si1 Ga1 102.04(4) . . ?
N3 Si1 Ga1 119.49(4) . . ?
C45 Si1 Ga1 111.96(4) . . ?
N4 Si1 Ga1 105.13(4) . . ?
C30 Si1 Ga1 116.74(4) . . ?
C45 O1 Si1 69.83(6) . . ?
O1' C45 C46 117.5(4) . . ?
O1 C45 C46 113.49(8) . . ?
O1' C45 Si1' 60.5(5) . . ?
C46 C45 Si1' 131.5(3) . . ?
O1 C45 Si1 60.72(5) . . ?
C46 C45 Si1 130.63(8) . . ?
C45 C46 C49 113.65(8) . . ?
C45 C46 C47 109.44(9) . . ?
C49 C46 C47 108.27(9) . . ?
C45 C46 C48 108.83(9) . . ?
C49 C46 C48 108.01(9) . . ?
C47 C46 C48 108.53(10) . . ?
C50 C47 C46 110.77(10) . . ?
C52 C48 C46 110.70(10) . . ?
C46 C49 C54 110.92(9) . . ?
C51 C50 C47 109.28(11) . . ?
C51 C50 C55 109.49(11) . . ?
C47 C50 C55 109.40(11) . . ?
C52 C51 C50 109.49(10) . . ?
C53 C52 C51 109.65(12) . . ?
C53 C52 C48 109.37(11) . . ?
C51 C52 C48 109.33(12) . . ?
C54 C53 C52 109.64(10) . . ?
C53 C54 C55 109.76(11) . . ?
C53 C54 C49 109.64(10) . . ?
C55 C54 C49 108.97(10) . . ?
C54 C55 C50 109.19(10) . . ?
O1' Si1' N4 104.5(6) . . ?
O1' Si1' C45 47.6(4) . . ?
N4 Si1' C45 126.5(5) . . ?
O1' Si1' N3 150.6(6) . . ?
N4 Si1' N3 67.3(3) . . ?
C45 Si1' N3 113.1(4) . . ?
O1' Si1' C30 131.9(6) . . ?
N4 Si1' C30 32.98(16) . . ?
C45 Si1' C30 126.7(4) . . ?
N3 Si1' C30 34.36(14) . . ?
O1' Si1' Ga1 98.1(5) . . ?
N4 Si1' Ga1 115.0(4) . . ?
C45 Si1' Ga1 113.7(4) . . ?
N3 Si1' Ga1 111.0(4) . . ?
C30 Si1' Ga1 117.8(4) . . ?
C45 O1' Si1' 71.9(6) . . ?
C1 N1 C6 117.47(9) . . ?
C1 N1 Ga1 116.40(7) . . ?
C6 N1 Ga1 125.08(7) . . ?
C3 N2 C18 119.47(9) . . ?
C3 N2 Ga1 118.20(7) . . ?
C18 N2 Ga1 122.33(7) . . ?
C30 N3 C37 128.48(9) . . ?
C30 N3 Si1 95.38(7) . . ?
C37 N3 Si1 135.64(7) . . ?
C30 N3 Si1' 85.1(3) . . ?
C37 N3 Si1' 145.8(3) . . ?
C30 N4 C41 128.72(9) . . ?
C30 N4 Si1' 100.5(3) . . ?
C41 N4 Si1' 130.4(3) . . ?
C30 N4 Si1 89.42(7) . . ?
C41 N4 Si1 141.41(7) . . ?
N1 C1 C2 123.79(10) . . ?
N1 C1 C4 119.91(10) . . ?
C2 C1 C4 116.29(10) . . ?
C1 C2 C3 127.89(10) . . ?
N2 C3 C2 123.43(10) . . ?
N2 C3 C5 121.53(10) . . ?
C2 C3 C5 115.02(9) . . ?
C7 C6 C11 120.93(10) . . ?
C7 C6 N1 119.97(10) . . ?
C11 C6 N1 119.06(9) . . ?
C8 C7 C6 118.60(10) . . ?
C8 C7 C12 118.84(10) . . ?
C6 C7 C12 122.57(9) . . ?
C9 C8 C7 121.05(11) . . ?
C8 C9 C10 119.86(11) . . ?
C9 C10 C11 121.49(11) . . ?
C10 C11 C6 118.06(10) . . ?
C10 C11 C15 119.73(11) . . ?
C6 C11 C15 122.20(10) . . ?
C7 C12 C14 109.91(10) . . ?
C7 C12 C13 112.51(10) . . ?
C14 C12 C13 110.16(10) . . ?
C11 C15 C16 112.38(12) . . ?
C11 C15 C17 113.38(11) . . ?
C16 C15 C17 107.99(11) . . ?
C23 C18 C19 121.26(10) . . ?
C23 C18 N2 118.58(10) . . ?
C19 C18 N2 120.14(10) . . ?
C20 C19 C18 117.82(11) . . ?
C20 C19 C24 119.09(11) . . ?
C18 C19 C24 123.09(10) . . ?
C21 C20 C19 121.54(12) . . ?
C22 C21 C20 119.81(11) . . ?
C21 C22 C23 121.20(12) . . ?
C22 C23 C18 118.35(11) . . ?
C22 C23 C27 118.71(11) . . ?
C18 C23 C27 122.91(10) . . ?
C19 C24 C26 112.04(12) . . ?
C19 C24 C25 111.58(11) . . ?
C26 C24 C25 108.79(11) . . ?
C23 C27 C29 112.27(11) . . ?
C23 C27 C28 110.31(12) . . ?
C29 C27 C28 109.60(12) . . ?
N4 C30 N3 106.99(9) . . ?
N4 C30 C31 127.33(9) . . ?
N3 C30 C31 125.61(9) . . ?
N4 C30 Si1 56.84(6) . . ?
N3 C30 Si1 50.16(5) . . ?
C31 C30 Si1 175.38(8) . . ?
N4 C30 Si1' 46.5(2) . . ?
N3 C30 Si1' 60.5(2) . . ?
C31 C30 Si1' 173.5(2) . . ?
C32 C31 C36 119.70(10) . . ?
C32 C31 C30 121.38(10) . . ?
C36 C31 C30 118.92(10) . . ?
C31 C32 C33 119.83(12) . . ?
C34 C33 C32 120.08(13) . . ?
C35 C34 C33 120.19(11) . . ?
C34 C35 C36 120.14(12) . . ?
C35 C36 C31 120.05(12) . . ?
N3 C37 C38 107.33(9) . . ?
N3 C37 C39 110.34(9) . . ?
C38 C37 C39 108.74(10) . . ?
N3 C37 C40 111.69(9) . . ?
C38 C37 C40 108.87(10) . . ?
C39 C37 C40 109.78(10) . . ?
N4 C41 C43 105.95(9) . . ?
N4 C41 C42 110.79(9) . . ?
C43 C41 C42 109.79(9) . . ?
N4 C41 C44 111.63(9) . . ?
C43 C41 C44 108.61(9) . . ?
C42 C41 C44 109.97(10) . . ?
C6_1 C1_1 C2_1 117.1(5) . . ?
C6_1 C1_1 C7_1 120.1(5) . . ?
C2_1 C1_1 C7_1 122.8(5) . . ?
C3_1 C2_1 C1_1 121.0(5) . . ?
C2_1 C3_1 C4_1 121.7(5) . . ?
C5_1 C4_1 C3_1 117.7(6) . . ?
C6_1 C5_1 C4_1 120.8(6) . . ?
C5_1 C6_1 C1_1 121.7(4) . . ?
C6_2 C1_2 C2_2 119.0(4) . . ?
C6_2 C1_2 C7_2 120.5(4) . . ?
C2_2 C1_2 C7_2 120.5(4) . . ?
C1_2 C2_2 C3_2 119.1(6) . . ?
C4_2 C3_2 C2_2 120.6(5) . . ?
C5_2 C4_2 C3_2 120.3(5) . . ?
C4_2 C5_2 C6_2 119.1(5) . . ?
C1_2 C6_2 C5_2 121.9(5) . . ?

_refine_diff_density_max         0.791
_refine_diff_density_min         -0.519
_refine_diff_density_rms         0.059

_shelx_res_file                  
; 
TITL lk_129m in P2(1)/n 
    lk_129m.res 
    created by SHELXL-2017/1 at 11:25:57 on 08-Aug-2025 
CELL 0.71073  12.45520  39.86000  12.52930  90.0000 114.4585  90.0000 
ZERR 4.00000 0.00130 0.00420 0.00120 0.0000 0.0042 0.0000 
LATT  1 
SYMM 0.5-X, 0.5+Y, 0.5-Z 
SFAC C H Cl Ga N O Si 
UNIT 248 352 4 4 16 4 4 
LIST 4 ! automatically inserted. Change 6 to 4 for CHECKCIF!! 
TEMP -173.140 
SIZE 0.139 0.268 0.478 
L.S. 16 
ACTA 
FMAP 2 
PLAN 50 
SADI_SOLV c1 c2 c2 c3 c3 c4 c4 c5 c5 c6 c6 c1 
SADI_SOLV c1 c3 c3 c5 c5 c1 c2 c4 c4 c6 c6 c2 
SADI_SOLV c1 c7 
RIGU_SOLV 
OMIT  0   2   0 
OMIT      0   1   1 
OMIT      1   1   0 
OMIT      0   2   1 
WGHT    0.032000    3.054200 
FVAR       0.09070   0.92158 
GA1   4    0.486106    0.096208    0.382953    11.00000    0.01048    0.01329 = 
         0.00960   -0.00068    0.00427   -0.00239 
CL1   3    0.613783    0.052907    0.453714    11.00000    0.01537    0.01578 = 
         0.01649    0.00032    0.00620    0.00038 
PART 1 21 
SI1   7    0.577005    0.151068    0.429583    21.00000    0.01078    0.01206 = 
         0.00977   -0.00042    0.00482   -0.00096 
O1    6    0.480258    0.175120    0.318421    21.00000    0.01252    0.02048 = 
         0.01458    0.00338    0.00627    0.00076 
PART 0 
C45   1    0.591574    0.170415    0.302956    11.00000    0.01558    0.01503 = 
         0.01343   -0.00045    0.00764   -0.00194 
PART 1 21 
AFIX  13 
H45   2    0.583707    0.153942    0.239944    21.00000   -1.20000 
AFIX  13 
PART 2 -21 
H45'  2    0.513749    0.166811    0.235155   -21.00000   -1.20000 
AFIX   0 
PART 0 
C46   1    0.649029    0.203220    0.292677    11.00000    0.01595    0.01454 = 
         0.01186   -0.00001    0.00658   -0.00191 
C47   1    0.558191    0.224969    0.196044    11.00000    0.02246    0.02042 = 
         0.01730    0.00355    0.00046   -0.00529 
AFIX  23 
H47A  2    0.525799    0.212245    0.121510    11.00000   -1.20000 
H47B  2    0.492180    0.230461    0.217559    11.00000   -1.20000 
AFIX   0 
C48   1    0.751420    0.195374    0.258003    11.00000    0.02987    0.02059 = 
         0.03237   -0.00142    0.02328   -0.00377 
AFIX  23 
H48A  2    0.811326    0.181640    0.320022    11.00000   -1.20000 
H48B  2    0.721455    0.182245    0.184321    11.00000   -1.20000 
AFIX   0 
C49   1    0.698574    0.223720    0.406531    11.00000    0.02354    0.01771 = 
         0.01261   -0.00044    0.00632   -0.00470 
AFIX  23 
H49A  2    0.757557    0.210129    0.469863    11.00000   -1.20000 
H49B  2    0.633976    0.229321    0.430033    11.00000   -1.20000 
AFIX   0 
C50   1    0.615061    0.257535    0.179058    11.00000    0.03132    0.02061 = 
         0.01847    0.00629    0.00013   -0.00642 
AFIX  13 
H50   2    0.554668    0.271309    0.115946    11.00000   -1.20000 
AFIX   0 
C51   1    0.716036    0.248901    0.144050    11.00000    0.04984    0.02878 = 
         0.02154    0.00036    0.01876   -0.01638 
AFIX  23 
H51A  2    0.684985    0.236125    0.069611    11.00000   -1.20000 
H51B  2    0.752510    0.269790    0.131898    11.00000   -1.20000 
AFIX   0 
C52   1    0.808616    0.227928    0.240926    11.00000    0.03391    0.02617 = 
         0.03645   -0.00037    0.02502   -0.00859 
AFIX  13 
H52   2    0.874537    0.222319    0.218125    11.00000   -1.20000 
AFIX   0 
C53   1    0.856834    0.247752    0.355250    11.00000    0.02237    0.02568 = 
         0.03340    0.00466    0.00907   -0.00817 
AFIX  23 
H53A  2    0.917358    0.234312    0.417786    11.00000   -1.20000 
H53B  2    0.894396    0.268664    0.344978    11.00000   -1.20000 
AFIX   0 
C54   1    0.756683    0.256263    0.390451    11.00000    0.02757    0.01840 = 
         0.01558   -0.00069    0.00448   -0.00724 
AFIX  13 
H54   2    0.788617    0.269124    0.465733    11.00000   -1.20000 
AFIX   0 
C55   1    0.663832    0.277480    0.294466    11.00000    0.03120    0.01524 = 
         0.02635    0.00116    0.00827   -0.00250 
AFIX  23 
H55A  2    0.699803    0.298658    0.283887    11.00000   -1.20000 
H55B  2    0.598943    0.283150    0.317461    11.00000   -1.20000 
AFIX   0 
PART 2 -21 
SI1'  7    0.606532    0.145260    0.430940   -21.00000    0.01657    0.01410 = 
         0.01414   -0.00091    0.00711   -0.00004 
O1'   6    0.662786    0.140982    0.330791   -21.00000    0.01754    0.01726 = 
         0.01595    0.00020    0.00709   -0.00075 
PART 0 
N1    5    0.352472    0.079468    0.412556    11.00000    0.01181    0.01823 = 
         0.01196   -0.00080    0.00551   -0.00331 
N2    5    0.414672    0.084085    0.213376    11.00000    0.01431    0.01630 = 
         0.01073   -0.00054    0.00509   -0.00356 
N3    5    0.583234    0.173112    0.560092    11.00000    0.01220    0.01594 = 
         0.01206   -0.00076    0.00526    0.00151 
N4    5    0.729853    0.143744    0.566327    11.00000    0.01215    0.01491 = 
         0.01276   -0.00236    0.00501    0.00061 
C1    1    0.302044    0.050772    0.357805    11.00000    0.01350    0.01948 = 
         0.01470    0.00015    0.00516   -0.00509 
C2    1    0.307795    0.039326    0.255133    11.00000    0.01754    0.01805 = 
         0.01573   -0.00236    0.00651   -0.00664 
AFIX  43 
H2    2    0.282251    0.016928    0.232892    11.00000   -1.20000 
AFIX   0 
C3    1    0.346767    0.056887    0.180589    11.00000    0.01468    0.01854 = 
         0.01216   -0.00264    0.00384   -0.00396 
C4    1    0.232419    0.029490    0.405889    11.00000    0.02198    0.02624 = 
         0.01991   -0.00179    0.01044   -0.01156 
AFIX 137 
H4A   2    0.186668    0.012828    0.347134    11.00000   -1.50000 
H4B   2    0.178714    0.043790    0.424853    11.00000   -1.50000 
H4C   2    0.286561    0.018002    0.476977    11.00000   -1.50000 
AFIX   0 
C5    1    0.303822    0.043057    0.057478    11.00000    0.02593    0.02745 = 
         0.01441   -0.00665    0.00764   -0.01033 
AFIX 137 
H5A   2    0.217401    0.042577    0.021527    11.00000   -1.50000 
H5B   2    0.334261    0.020249    0.060291    11.00000   -1.50000 
H5C   2    0.331970    0.057382    0.010819    11.00000   -1.50000 
AFIX   0 
C6    1    0.319066    0.091717    0.503096    11.00000    0.01237    0.02077 = 
         0.01393   -0.00064    0.00701   -0.00292 
C7    1    0.377047    0.079643    0.618632    11.00000    0.01541    0.01970 = 
         0.01429   -0.00002    0.00763   -0.00283 
C8    1    0.341284    0.091592    0.703986    11.00000    0.02262    0.02751 = 
         0.01571    0.00059    0.01081   -0.00118 
AFIX  43 
H8    2    0.380429    0.083913    0.782528    11.00000   -1.20000 
AFIX   0 
C9    1    0.250148    0.114326    0.675779    11.00000    0.02343    0.03544 = 
         0.02161   -0.00087    0.01563    0.00099 
AFIX  43 
H9    2    0.226621    0.122105    0.734532    11.00000   -1.20000 
AFIX   0 
C10   1    0.192773    0.125838    0.561164    11.00000    0.01692    0.03579 = 
         0.02385    0.00102    0.01216    0.00443 
AFIX  43 
H10   2    0.129935    0.141440    0.542525    11.00000   -1.20000 
AFIX   0 
C11   1    0.225393    0.114996    0.472953    11.00000    0.01205    0.02811 = 
         0.01709    0.00079    0.00676    0.00046 
C12   1    0.476760    0.054312    0.654189    11.00000    0.01811    0.01878 = 
         0.01381    0.00130    0.00671   -0.00148 
AFIX  13 
H12   2    0.478278    0.044698    0.581106    11.00000   -1.20000 
AFIX   0 
C13   1    0.460483    0.025292    0.726582    11.00000    0.03411    0.02105 = 
         0.02029    0.00426    0.01214   -0.00174 
AFIX 137 
H13A  2    0.382514    0.015184    0.684185    11.00000   -1.50000 
H13B  2    0.466954    0.033819    0.802372    11.00000   -1.50000 
H13C  2    0.521583    0.008336    0.739428    11.00000   -1.50000 
AFIX   0 
C14   1    0.594882    0.071847    0.722617    11.00000    0.01799    0.03027 = 
         0.02178   -0.00169    0.00615   -0.00294 
AFIX 137 
H14A  2    0.659131    0.055537    0.742301    11.00000   -1.50000 
H14B  2    0.595467    0.081439    0.794875    11.00000   -1.50000 
H14C  2    0.605663    0.089790    0.674479    11.00000   -1.50000 
AFIX   0 
C15   1    0.159115    0.127969    0.348152    11.00000    0.01453    0.03658 = 
         0.01929    0.00339    0.00554    0.00541 
AFIX  13 
H15   2    0.218706    0.132783    0.315865    11.00000   -1.20000 
AFIX   0 
C16   1    0.072358    0.102051    0.267698    11.00000    0.01948    0.04918 = 
         0.02880   -0.00387   -0.00189    0.00191 
AFIX 137 
H16A  2    0.025603    0.112301    0.191318    11.00000   -1.50000 
H16B  2    0.019724    0.094410    0.303117    11.00000   -1.50000 
H16C  2    0.116273    0.082871    0.257216    11.00000   -1.50000 
AFIX   0 
C17   1    0.090760    0.160496    0.341237    11.00000    0.02038    0.04214 = 
         0.02817    0.00760    0.00857    0.01181 
AFIX 137 
H17A  2    0.059567    0.169234    0.260958    11.00000   -1.50000 
H17B  2    0.143693    0.177127    0.395026    11.00000   -1.50000 
H17C  2    0.025341    0.155910    0.363311    11.00000   -1.50000 
AFIX   0 
C18   1    0.432765    0.103999    0.125832    11.00000    0.01744    0.01847 = 
         0.00943   -0.00135    0.00531   -0.00479 
C19   1    0.533224    0.098762    0.103203    11.00000    0.02146    0.02340 = 
         0.01310   -0.00203    0.00937   -0.00347 
C20   1    0.548022    0.119293    0.019825    11.00000    0.03000    0.03080 = 
         0.01770   -0.00136    0.01574   -0.00581 
AFIX  43 
H20   2    0.614324    0.115895    0.002028    11.00000   -1.20000 
AFIX   0 
C21   1    0.468299    0.144464   -0.037426    11.00000    0.03855    0.02924 = 
         0.01690    0.00267    0.01609   -0.00509 
AFIX  43 
H21   2    0.481024    0.158429   -0.092543    11.00000   -1.20000 
AFIX   0 
C22   1    0.370417    0.149201   -0.014210    11.00000    0.03153    0.02641 = 
         0.01580    0.00544    0.00987    0.00030 
AFIX  43 
H22   2    0.315999    0.166494   -0.053858    11.00000   -1.20000 
AFIX   0 
C23   1    0.349773    0.129025    0.066595    11.00000    0.02061    0.02272 = 
         0.01254    0.00196    0.00510   -0.00169 
C24   1    0.624426    0.071900    0.164113    11.00000    0.02450    0.03351 = 
         0.02092    0.00368    0.01494    0.00414 
AFIX  13 
H24   2    0.615941    0.065097    0.237058    11.00000   -1.20000 
AFIX   0 
C25   1    0.605549    0.040675    0.086765    11.00000    0.03112    0.02529 = 
         0.05682   -0.00356    0.01470   -0.00118 
AFIX 137 
H25A  2    0.527481    0.031171    0.069247    11.00000   -1.50000 
H25B  2    0.666336    0.023977    0.128228    11.00000   -1.50000 
H25C  2    0.610773    0.046935    0.013425    11.00000   -1.50000 
AFIX   0 
C26   1    0.750301    0.084646    0.199248    11.00000    0.02358    0.04410 = 
         0.02685   -0.01078    0.00923   -0.00082 
AFIX 137 
H26A  2    0.765809    0.087026    0.129056    11.00000   -1.50000 
H26B  2    0.806241    0.068609    0.253135    11.00000   -1.50000 
H26C  2    0.759523    0.106472    0.238069    11.00000   -1.50000 
AFIX   0 
C27   1    0.237331    0.134313    0.083791    11.00000    0.02097    0.03303 = 
         0.02309    0.00980    0.00842    0.00469 
AFIX  13 
H27   2    0.242856    0.120751    0.153024    11.00000   -1.20000 
AFIX   0 
C28   1    0.129780    0.121863   -0.024494    11.00000    0.02406    0.04749 = 
         0.05418   -0.00984    0.00637   -0.00492 
AFIX 137 
H28A  2    0.122682    0.134898   -0.093421    11.00000   -1.50000 
H28B  2    0.058155    0.124690   -0.011120    11.00000   -1.50000 
H28C  2    0.140131    0.098085   -0.037777    11.00000   -1.50000 
AFIX   0 
C29   1    0.219273    0.171149    0.107576    11.00000    0.02317    0.03962 = 
         0.02602    0.00037    0.00650    0.00669 
AFIX 137 
H29A  2    0.205030    0.184530    0.037373    11.00000   -1.50000 
H29B  2    0.289987    0.179465    0.173061    11.00000   -1.50000 
H29C  2    0.151260    0.172998    0.127496    11.00000   -1.50000 
AFIX   0 
C30   1    0.692765    0.162636    0.630592    11.00000    0.01206    0.01210 = 
         0.01191   -0.00043    0.00535   -0.00100 
C31   1    0.759838    0.172430    0.755690    11.00000    0.01434    0.01730 = 
         0.01167   -0.00297    0.00458    0.00026 
C32   1    0.760964    0.152164    0.846851    11.00000    0.02183    0.02472 = 
         0.01369   -0.00064    0.00664   -0.00097 
AFIX  43 
H32   2    0.718930    0.131547    0.829991    11.00000   -1.20000 
AFIX   0 
C33   1    0.823949    0.162239    0.962831    11.00000    0.02840    0.03830 = 
         0.01302   -0.00121    0.00620    0.00292 
AFIX  43 
H33   2    0.823869    0.148630    1.025045    11.00000   -1.20000 
AFIX   0 
C34   1    0.886684    0.192088    0.987460    11.00000    0.02530    0.03943 = 
         0.01661   -0.01195    0.00285    0.00161 
AFIX  43 
H34   2    0.929937    0.198820    1.066570    11.00000   -1.20000 
AFIX   0 
C35   1    0.886484    0.212116    0.897104    11.00000    0.02400    0.02802 = 
         0.02495   -0.01368    0.00548   -0.00449 
AFIX  43 
H35   2    0.930057    0.232473    0.914365    11.00000   -1.20000 
AFIX   0 
C36   1    0.822722    0.202513    0.781284    11.00000    0.02190    0.01891 = 
         0.01995   -0.00590    0.00817   -0.00330 
AFIX  43 
H36   2    0.821928    0.216442    0.719435    11.00000   -1.20000 
AFIX   0 
C37   1    0.498552    0.192112    0.591919    11.00000    0.01667    0.01736 = 
         0.01747    0.00110    0.00931    0.00436 
C38   1    0.385123    0.195829    0.480855    11.00000    0.01674    0.03013 = 
         0.02522   -0.00085    0.00569    0.00654 
AFIX 137 
H38A  2    0.401846    0.207953    0.421397    11.00000   -1.50000 
H38B  2    0.326967    0.208366    0.498844    11.00000   -1.50000 
H38C  2    0.353677    0.173556    0.450963    11.00000   -1.50000 
AFIX   0 
C39   1    0.471159    0.172805    0.682902    11.00000    0.02513    0.02803 = 
         0.03200    0.00746    0.02117    0.00683 
AFIX 137 
H39A  2    0.406669    0.183937    0.694548    11.00000   -1.50000 
H39B  2    0.541483    0.172260    0.757294    11.00000   -1.50000 
H39C  2    0.447738    0.149824    0.655275    11.00000   -1.50000 
AFIX   0 
C40   1    0.545380    0.227169    0.639054    11.00000    0.02417    0.01731 = 
         0.02291   -0.00116    0.00998    0.00549 
AFIX 137 
H40A  2    0.573983    0.238182    0.585861    11.00000   -1.50000 
H40B  2    0.610251    0.225135    0.717039    11.00000   -1.50000 
H40C  2    0.481802    0.240572    0.644352    11.00000   -1.50000 
AFIX   0 
C41   1    0.848183    0.129039    0.597857    11.00000    0.01231    0.01586 = 
         0.01805   -0.00224    0.00700    0.00033 
C42   1    0.872305    0.101030    0.688451    11.00000    0.01861    0.02090 = 
         0.02074    0.00211    0.00717    0.00531 
AFIX 137 
H42A  2    0.811377    0.083709    0.656907    11.00000   -1.50000 
H42B  2    0.871151    0.110320    0.760387    11.00000   -1.50000 
H42C  2    0.949830    0.091129    0.706065    11.00000   -1.50000 
AFIX   0 
C43   1    0.846829    0.114600    0.484395    11.00000    0.02150    0.02076 = 
         0.02350   -0.00422    0.01433   -0.00040 
AFIX 137 
H43A  2    0.784387    0.097692    0.453043    11.00000   -1.50000 
H43B  2    0.923261    0.104191    0.500427    11.00000   -1.50000 
H43C  2    0.831972    0.132653    0.426912    11.00000   -1.50000 
AFIX   0 
C44   1    0.945425    0.155747    0.644571    11.00000    0.01458    0.02243 = 
         0.03327   -0.00791    0.01024   -0.00375 
AFIX 137 
H44A  2    1.021049    0.145802    0.654858    11.00000   -1.50000 
H44B  2    0.950837    0.164153    0.720138    11.00000   -1.50000 
H44C  2    0.926478    0.174337    0.588544    11.00000   -1.50000 
AFIX   0 
RESI 1 SOLV 
PART -2 10.5 
C1    1   -0.055222   -0.012653    0.409305    10.50000    0.03108    0.04992 = 
         0.09805    0.04475    0.04455    0.01399 
C2    1   -0.090745    0.014408    0.457513    10.50000    0.11680    0.07266 = 
         0.15660    0.07628    0.11999    0.06881 
AFIX  43 
H2    2   -0.166262    0.024126    0.415311    10.50000   -1.20000 
AFIX   0 
C3    1   -0.018998    0.027053    0.563815    10.50000    0.21682    0.04556 = 
         0.16094    0.04376    0.16699    0.06421 
AFIX  43 
H3    2   -0.045669    0.045400    0.594785    10.50000   -1.20000 
AFIX   0 
C4    1    0.092623    0.013830    0.628597    10.50000    0.19426    0.02474 = 
         0.09516   -0.00534    0.12011   -0.00048 
AFIX  43 
H4    2    0.142314    0.022823    0.702983    10.50000   -1.20000 
AFIX   0 
C5    1    0.128623   -0.012756    0.581159    10.50000    0.06635    0.02315 = 
         0.06198   -0.00700    0.05205   -0.01402 
AFIX  43 
H5    2    0.204417   -0.022304    0.623414    10.50000   -1.20000 
AFIX   0 
C6    1    0.056641   -0.025578    0.474012    10.50000    0.02710    0.01609 = 
         0.06544    0.00477    0.02969   -0.00079 
AFIX  43 
H6    2    0.083881   -0.043804    0.443040    10.50000   -1.20000 
AFIX   0 
C7    1   -0.130346   -0.027225    0.294308    10.50000    0.04018    0.07401 = 
         0.10897    0.03786    0.02225   -0.00814 
AFIX 137 
H7A   2   -0.165648   -0.009157    0.237430    10.50000   -1.20000 
H7B   2   -0.192959   -0.040657    0.301427    10.50000   -1.20000 
H7C   2   -0.082380   -0.041550    0.267606    10.50000   -1.20000 
AFIX   0 
RESI 2 
PART -1 10.5 
C1    1    0.036553   -0.021194    1.011828    10.50000    0.02013    0.03329 = 
         0.02911   -0.00337    0.00104   -0.00747 
C2    1   -0.002136   -0.001993    0.909454    10.50000    0.02606    0.04178 = 
         0.03387    0.00261    0.00051   -0.00445 
AFIX  43 
H2    2    0.012214   -0.009225    0.844289    10.50000   -1.20000 
AFIX   0 
C3    1   -0.062373    0.028067    0.904188    10.50000    0.03786    0.04600 = 
         0.06364    0.02007   -0.00414   -0.00843 
AFIX  43 
H3    2   -0.090072    0.041125    0.834521    10.50000   -1.20000 
AFIX   0 
C4    1   -0.081782    0.038849    0.999048    10.50000    0.04712    0.03481 = 
         0.08952   -0.01396    0.00831   -0.00472 
AFIX  43 
H4    2   -0.121761    0.059437    0.994853    10.50000   -1.20000 
AFIX   0 
C5    1   -0.043855    0.020100    1.099199    10.50000    0.04017    0.05668 = 
         0.06039   -0.02678    0.01405   -0.01383 
AFIX  43 
H5    2   -0.057910    0.027390    1.164473    10.50000   -1.20000 
AFIX   0 
C6    1    0.015802   -0.009901    1.104369    10.50000    0.02679    0.04325 = 
         0.03549   -0.01302    0.00494   -0.00391 
AFIX  43 
H6    2    0.042740   -0.022833    1.174297    10.50000   -1.20000 
AFIX   0 
C7    1    0.101858   -0.053387    1.020777    10.50000    0.03417    0.04932 = 
         0.04080   -0.00324    0.01037    0.00327 
AFIX 137 
H7A   2    0.062464   -0.066333    0.948431    10.50000   -1.50000 
H7B   2    0.102815   -0.066446    1.087436    10.50000   -1.50000 
H7C   2    0.183008   -0.048436    1.032318    10.50000   -1.50000 
PART 0 
RESI 0 
REM ##### 
AFIX   0 
HKLF 4 
  
  
  
  
REM  lk_129m in P2(1)/n 
REM R1 =  0.0376 for   19966 Fo > 4sig(Fo)  and  0.0425 for all   21912 data 
REM    731 parameters refined using     75 restraints 
  
END 
  
WGHT      0.0320      3.0542 
  
REM Highest difference peak  0.791,  deepest hole -0.519,  1-sigma level  0.059 
Q1    1   0.7563  0.2311  0.1891  11.00000  0.05    0.79 
Q2    1   0.6600  0.2552  0.1328  11.00000  0.05    0.70 
Q3    1   0.7009  0.1965  0.2028  11.00000  0.05    0.65 
Q4    1   0.8385  0.2409  0.2975  11.00000  0.05    0.63 
Q5    1   0.1471  0.1221  0.0420  11.00000  0.05    0.60 
Q6    1   0.3593  0.0866  0.6611  11.00000  0.05    0.53 
Q7    1   0.3006  0.1050  0.6853  11.00000  0.05    0.47 
Q8    1   0.2746  0.1036  0.4939  11.00000  0.05    0.46 
Q9    1   0.3800  0.0710  0.1994  11.00000  0.05    0.46 
Q10   1   0.8007  0.1863  0.7710  11.00000  0.05    0.45 
Q11   1   0.5406  0.1089  0.0652  11.00000  0.05    0.45 
Q12   1   0.3953  0.1174  0.0997  11.00000  0.05    0.45 
Q13   1   0.8590  0.1151  0.6435  11.00000  0.05    0.44 
Q14   1   0.3349  0.0468  0.2235  11.00000  0.05    0.44 
Q15   1   0.5844  0.0871  0.1377  11.00000  0.05    0.43 
Q16   1   0.3234  0.0439  0.3134  11.00000  0.05    0.43 
Q17   1   0.7082  0.2676  0.3421  11.00000  0.05    0.43 
Q18   1   0.7013  0.1984  0.2792  11.00000  0.05    0.42 
Q19   1   0.8939  0.1431  0.6208  11.00000  0.05    0.42 
Q20   1   0.7169  0.1534  0.6044  11.00000  0.05    0.41 
Q21   1   0.7622  0.1630  0.8005  11.00000  0.05    0.40 
Q22   1   0.1018  0.0015  0.6000  11.00000  0.05    0.40 
Q23   1   0.2202  0.1215  0.5205  11.00000  0.05    0.40 
Q24   1   0.4204  0.1429 -0.0251  11.00000  0.05    0.40 
Q25   1   0.3511  0.0853  0.5613  11.00000  0.05    0.40 
Q26   1   0.8096  0.2499  0.3727  11.00000  0.05    0.40 
Q27   1   0.2197  0.1162  0.6146  11.00000  0.05    0.40 
Q28   1   0.7038  0.0770  0.1927  11.00000  0.05    0.39 
Q29   1   0.3561  0.1373  0.0219  11.00000  0.05    0.39 
Q30   1   0.5815  0.2431  0.1999  11.00000  0.05    0.39 
Q31   1   0.4739  0.0999  0.1040  11.00000  0.05    0.39 
Q32   1   0.5355  0.0632  0.6863  11.00000  0.05    0.39 
Q33   1   0.5014  0.1296 -0.0114  11.00000  0.05    0.39 
Q34   1   0.4243  0.0658  0.6319  11.00000  0.05    0.38 
Q35   1   0.6249  0.1880  0.3006  11.00000  0.05    0.38 
Q36   1   0.7962  0.1556  0.9006  11.00000  0.05    0.38 
Q37   1   0.6019  0.2126  0.2437  11.00000  0.05    0.38 
Q38   1   0.8587  0.2055  0.8409  11.00000  0.05    0.37 
Q39   1   0.4647  0.1129  0.3619  11.00000  0.05    0.37 
Q40   1   0.8414  0.1205  0.5410  11.00000  0.05    0.37 
Q41   1   0.3387  0.0634  0.3967  11.00000  0.05    0.36 
Q42   1   0.2500  0.1482  0.1181  11.00000  0.05    0.36 
Q43   1   0.4419  0.1922  0.5396  11.00000  0.05    0.36 
Q44   1   0.5030  0.1178  0.4040  11.00000  0.05    0.35 
Q45   1   0.4872  0.1834  0.6346  11.00000  0.05    0.35 
Q46   1   0.6392  0.1687  0.5999  11.00000  0.05    0.35 
Q47   1   0.4027  0.1921  0.4383  11.00000  0.05    0.35 
Q48   1   0.3311  0.0527  0.1255  11.00000  0.05    0.35 
Q49   1   0.8888  0.2005  0.9369  11.00000  0.05    0.34 
Q50   1   0.7283  0.1665  0.6929  11.00000  0.05    0.34 
;
_shelx_res_checksum              74802
####################################################################### 
# 
# This file contains crystal structure data downloaded from the 
# Cambridge Structural Database (CSD) hosted by the Cambridge 
# Crystallographic Data Centre (CCDC).
# 
# Full information about CCDC data access policies and citation 
# guidelines are available at http://www.ccdc.cam.ac.uk/access/V1 
# 
# Audit and citation data items may have been added by the CCDC. 
# Please retain this information to preserve the provenance of 
# this file and to allow appropriate attribution of the data. 
# 
#######################################################################

data_lk_061m

_database_code_depnum_ccdc_archive 'CCDC 2481720'
loop_
_audit_author_name
_audit_author_address
'Christoph Wolper'
;Universitaet Duisburg Essen
Germany
;
_audit_update_record             
;
2025-08-20 deposited with the CCDC.	2026-07-13 downloaded from the CCDC.
;
# start Validation Reply Form
_vrf_PLAT213_lk_061m             
;
PROBLEM: Atom C47             has ADP max/min Ratio .....        4.5 prolat
RESPONSE: diffuse disorder that cannot be resolved an further.
;
# end Validation Reply Form  
_audit_creation_method           SHELXL-2017/1
_shelx_SHELXL_version_number     2017/1
_chemical_name_systematic        ?
_chemical_name_common            ?
_chemical_melting_point          ?
_chemical_formula_moiety         ?
_chemical_formula_sum            'C47 H70 Cl Ga N4 O Si'
_chemical_formula_weight         840.33

loop_
_atom_type_symbol
_atom_type_description
_atom_type_scat_dispersion_real
_atom_type_scat_dispersion_imag
_atom_type_scat_source
C C 0.0033 0.0016 'International Tables Vol C Tables 4.2.6.8 and 6.1.1.4'
H H 0.0000 0.0000 'International Tables Vol C Tables 4.2.6.8 and 6.1.1.4'
Cl Cl 0.1484 0.1585 'International Tables Vol C Tables 4.2.6.8 and 6.1.1.4'
Ga Ga 0.2307 1.6083 'International Tables Vol C Tables 4.2.6.8 and 6.1.1.4'
N N 0.0061 0.0033 'International Tables Vol C Tables 4.2.6.8 and 6.1.1.4'
O O 0.0106 0.0060 'International Tables Vol C Tables 4.2.6.8 and 6.1.1.4'
Si Si 0.0817 0.0704 'International Tables Vol C Tables 4.2.6.8 and 6.1.1.4'

_space_group_crystal_system      monoclinic
_space_group_IT_number           14
_space_group_name_H-M_alt        'P 21/n'
_space_group_name_Hall           '-P 2yn'

_shelx_space_group_comment       
; 
The symmetry employed for this shelxl refinement is uniquely defined 
by the following loop, which should always be used as a source of 
symmetry information in preference to the above space-group names. 
They are only intended as comments. 
;

loop_
_space_group_symop_operation_xyz
'x, y, z'
'-x+1/2, y+1/2, -z+1/2'
'-x, -y, -z'
'x-1/2, -y-1/2, z-1/2'

_cell_length_a                   16.386(3)
_cell_length_b                   14.769(3)
_cell_length_c                   19.494(4)
_cell_angle_alpha                90
_cell_angle_beta                 93.003(5)
_cell_angle_gamma                90
_cell_volume                     4711.1(17)
_cell_formula_units_Z            4
_cell_measurement_temperature    100(2)
_cell_measurement_reflns_used    9914
_cell_measurement_theta_min      2.16
_cell_measurement_theta_max      23.93

_exptl_crystal_description       tablet
_exptl_crystal_colour            colourless
_exptl_crystal_density_meas      ?
_exptl_crystal_density_method    ?
_exptl_crystal_density_diffrn    1.185
_exptl_crystal_F_000             1800
_exptl_transmission_factor_min   ?
_exptl_transmission_factor_max   ?
_exptl_crystal_size_max          0.172
_exptl_crystal_size_mid          0.109
_exptl_crystal_size_min          0.103
_exptl_absorpt_coefficient_mu    0.703
_shelx_estimated_absorpt_T_min   0.889
_shelx_estimated_absorpt_T_max   0.931
_exptl_absorpt_correction_type   multi-scan
_exptl_absorpt_correction_T_min  0.62
_exptl_absorpt_correction_T_max  0.75
_exptl_absorpt_process_details   'SADABS, Blessing, Acta Cryst 1995 A51 33-38'
_exptl_absorpt_special_details   ?
_diffrn_ambient_temperature      100(2)
_diffrn_radiation_wavelength     0.71073
_diffrn_radiation_type           MoK\a
_diffrn_source                   'fine-focus sealed tube'
_diffrn_radiation_monochromator  'Triumph Goebel mirror'
_diffrn_measurement_device_type  'Bruker D8 KAPPA II (APEX II detector)'
_diffrn_measurement_method       'Data collection strategy APEX 3/Queen'
_diffrn_detector_area_resol_mean 512
_diffrn_reflns_number            110167
_diffrn_reflns_av_unetI/netI     0.0762
_diffrn_reflns_av_R_equivalents  0.1404
_diffrn_reflns_limit_h_min       -21
_diffrn_reflns_limit_h_max       21
_diffrn_reflns_limit_k_min       -19
_diffrn_reflns_limit_k_max       19
_diffrn_reflns_limit_l_min       -26
_diffrn_reflns_limit_l_max       26
_diffrn_reflns_theta_min         1.731
_diffrn_reflns_theta_max         28.385
_diffrn_reflns_theta_full        25.242
_diffrn_measured_fraction_theta_max 0.997
_diffrn_measured_fraction_theta_full 0.999
_diffrn_reflns_Laue_measured_fraction_max 0.997
_diffrn_reflns_Laue_measured_fraction_full 0.999
_diffrn_reflns_point_group_measured_fraction_max 0.997
_diffrn_reflns_point_group_measured_fraction_full 0.999
_reflns_number_total             11770
_reflns_number_gt                8101
_reflns_threshold_expression     'I > 2\s(I)'
_reflns_Friedel_coverage         0.000
_reflns_Friedel_fraction_max     .
_reflns_Friedel_fraction_full    .

_reflns_special_details          
; 
 Reflections were merged by SHELXL according to the crystal 
 class for the calculation of statistics and refinement. 
  
 _reflns_Friedel_fraction is defined as the number of unique 
 Friedel pairs measured divided by the number that would be 
 possible theoretically, ignoring centric projections and 
 systematic absences. 
;

_computing_data_collection       'BRUKER APEX3(v2019.1-0)'
_computing_cell_refinement       'BRUKER APEX3(v2019.1-0)'
_computing_data_reduction        'BRUKER APEX3(v2019.1-0)'
_computing_structure_solution    'BRUKER APEX3(v2019.1-0)'
_computing_structure_refinement  'SHELXL-2017/1 (Sheldrick, 2017)'
_computing_molecular_graphics    'ORTEP/PLATON (Spek)'
_computing_publication_material  'BRUKER AXS SHELXTL (c) 2008 / Vers. 2008/4'
_refine_special_details          
;
 Treatment of hydrogen atoms:    
 Riding model on idealized geometries 
 with the 1.2 fold isotropic displacement 
 parameters of the equivalent Uij of the 
 corresponding carbon atom.
 The methyl groups are idealized with
 tetrahedral angles in a combined 
 rotating and rigid group refinement
 with the 1.5 fold isotropic displacement
 parameters of the equivalent Uij of the 
 corresponding carbon atom.
 Disorder:
 The ethyl group is highly disordered and could only crudely be modelled
 by three alternate positions. Its bond lengths and angles were restrained to
 be equal (SADI) and RIGU and SIMU restraints were applied to its atoms'
 displacement parameters. Positions in close proximity were refined with
 common displacement parameters (EADP) to avoid correlations.
 Weak diffraction data:
 The intensities at resolutions $>1$\,\AA{} were very weak and a high
 percentage $< 2\sigma(I)$. Consequently the model should be carefully
 interpreted and any conclusions draw from it supported by other means.
 Quantitative results may be unreliable.
;
_refine_ls_structure_factor_coef Fsqd
_refine_ls_matrix_type           full
_refine_ls_weighting_scheme      calc
_refine_ls_weighting_details     
'w=1/[\s^2^(Fo^2^)+(0.0476P)^2^+12.3616P] where P=(Fo^2^+2Fc^2^)/3'
_atom_sites_solution_primary     direct
_atom_sites_solution_secondary   difmap
_atom_sites_solution_hydrogens   geom
_refine_ls_hydrogen_treatment    constr
_refine_ls_extinction_method     none
_refine_ls_extinction_coef       .
_refine_ls_number_reflns         11770
_refine_ls_number_parameters     542
_refine_ls_number_restraints     112
_refine_ls_R_factor_all          0.1117
_refine_ls_R_factor_gt           0.0695
_refine_ls_wR_factor_ref         0.1656
_refine_ls_wR_factor_gt          0.1514
_refine_ls_goodness_of_fit_ref   1.130
_refine_ls_restrained_S_all      1.126
_refine_ls_shift/su_max          0.001
_refine_ls_shift/su_mean         0.000

loop_
_atom_site_label
_atom_site_type_symbol
_atom_site_fract_x
_atom_site_fract_y
_atom_site_fract_z
_atom_site_U_iso_or_equiv
_atom_site_adp_type
_atom_site_occupancy
_atom_site_site_symmetry_order
_atom_site_calc_flag
_atom_site_refinement_flags_posn
_atom_site_refinement_flags_adp
_atom_site_refinement_flags_occupancy
_atom_site_disorder_assembly
_atom_site_disorder_group
Ga1 Ga 0.60950(3) 0.79754(3) 0.25634(2) 0.01580(11) Uani 1 1 d . . . . .
Cl1 Cl 0.74732(6) 0.78625(7) 0.26104(5) 0.0270(2) Uani 1 1 d . . . . .
Si1 Si 0.39556(7) 0.61162(7) 0.23147(5) 0.0190(2) Uani 1 1 d . . . . .
O1 O 0.47096(17) 0.68733(16) 0.22896(15) 0.0230(6) Uani 1 1 d . . . . .
N1 N 0.59236(19) 0.8882(2) 0.18449(15) 0.0169(6) Uani 1 1 d . . . . .
N2 N 0.58929(19) 0.87668(19) 0.33319(15) 0.0165(6) Uani 1 1 d . . . . .
N3 N 0.4335(2) 0.5037(2) 0.18916(16) 0.0216(7) Uani 1 1 d . . . . .
N4 N 0.4344(2) 0.5255(2) 0.29702(15) 0.0184(7) Uani 1 1 d . . . . .
C1 C 0.6129(2) 0.9739(2) 0.1996(2) 0.0189(8) Uani 1 1 d . . . . .
C2 C 0.6292(2) 1.0046(2) 0.2665(2) 0.0199(8) Uani 1 1 d . . . . .
H2 H 0.655568 1.061814 0.270411 0.024 Uiso 1 1 calc R U . . .
C3 C 0.6124(2) 0.9636(2) 0.3284(2) 0.0184(8) Uani 1 1 d . . . . .
C4 C 0.6191(3) 1.0424(3) 0.1433(2) 0.0303(10) Uani 1 1 d . . . . .
H4A H 0.675770 1.045762 0.129727 0.045 Uiso 1 1 calc R U . . .
H4B H 0.601995 1.101769 0.159706 0.045 Uiso 1 1 calc R U . . .
H4C H 0.583574 1.024276 0.103637 0.045 Uiso 1 1 calc R U . . .
C5 C 0.6186(3) 1.0214(3) 0.3924(2) 0.0264(9) Uani 1 1 d . . . . .
H5A H 0.646590 1.078175 0.382515 0.040 Uiso 1 1 calc R U . . .
H5B H 0.649490 0.988784 0.428977 0.040 Uiso 1 1 calc R U . . .
H5C H 0.563566 1.034706 0.407110 0.040 Uiso 1 1 calc R U . . .
C6 C 0.5673(2) 0.8636(2) 0.11416(19) 0.0196(8) Uani 1 1 d . . . . .
C7 C 0.6264(3) 0.8444(3) 0.0667(2) 0.0266(9) Uani 1 1 d . . . . .
C8 C 0.5980(3) 0.8198(3) 0.0007(2) 0.0339(11) Uani 1 1 d . . . . .
H8 H 0.636395 0.805840 -0.032610 0.041 Uiso 1 1 calc R U . . .
C9 C 0.5160(3) 0.8153(3) -0.0176(2) 0.0364(11) Uani 1 1 d . . . . .
H9 H 0.498353 0.798755 -0.063059 0.044 Uiso 1 1 calc R U . . .
C10 C 0.4590(3) 0.8348(3) 0.0302(2) 0.0304(10) Uani 1 1 d . . . . .
H10 H 0.402398 0.831576 0.017118 0.037 Uiso 1 1 calc R U . . .
C11 C 0.4831(3) 0.8588(2) 0.0968(2) 0.0233(9) Uani 1 1 d . . . . .
C12 C 0.7169(3) 0.8511(3) 0.0827(2) 0.0360(11) Uani 1 1 d . . . . .
H12 H 0.725692 0.875084 0.130513 0.043 Uiso 1 1 calc R U . . .
C13 C 0.7568(3) 0.9174(4) 0.0336(3) 0.0538(15) Uani 1 1 d . . . . .
H13A H 0.750413 0.894191 -0.013530 0.081 Uiso 1 1 calc R U . . .
H13B H 0.815025 0.923467 0.046812 0.081 Uiso 1 1 calc R U . . .
H13C H 0.730233 0.976665 0.036061 0.081 Uiso 1 1 calc R U . . .
C14 C 0.7588(4) 0.7583(4) 0.0797(3) 0.0549(16) Uani 1 1 d . . . . .
H14A H 0.749233 0.732419 0.033662 0.082 Uiso 1 1 calc R U . . .
H14B H 0.736187 0.717781 0.113688 0.082 Uiso 1 1 calc R U . . .
H14C H 0.817655 0.765447 0.089728 0.082 Uiso 1 1 calc R U . . .
C15 C 0.4194(3) 0.8819(3) 0.1482(2) 0.0256(9) Uani 1 1 d . . . . .
H15 H 0.441705 0.862470 0.194612 0.031 Uiso 1 1 calc R U . . .
C16 C 0.4040(3) 0.9842(3) 0.1513(3) 0.0364(11) Uani 1 1 d . . . . .
H16A H 0.383788 1.005711 0.105982 0.055 Uiso 1 1 calc R U . . .
H16B H 0.455105 1.015362 0.164820 0.055 Uiso 1 1 calc R U . . .
H16C H 0.363198 0.996750 0.185041 0.055 Uiso 1 1 calc R U . . .
C17 C 0.3387(3) 0.8324(3) 0.1337(2) 0.0319(10) Uani 1 1 d . . . . .
H17A H 0.311173 0.856940 0.091943 0.048 Uiso 1 1 calc R U . . .
H17B H 0.303768 0.840741 0.172549 0.048 Uiso 1 1 calc R U . . .
H17C H 0.349295 0.767709 0.127463 0.048 Uiso 1 1 calc R U . . .
C18 C 0.5574(2) 0.8467(2) 0.39694(19) 0.0193(8) Uani 1 1 d . . . . .
C19 C 0.6081(3) 0.8012(3) 0.4458(2) 0.0233(8) Uani 1 1 d . . . . .
C20 C 0.5746(3) 0.7720(3) 0.5061(2) 0.0279(10) Uani 1 1 d . . . . .
H20 H 0.608257 0.740939 0.539574 0.033 Uiso 1 1 calc R U . . .
C21 C 0.4941(3) 0.7872(3) 0.5181(2) 0.0286(9) Uani 1 1 d . . . . .
H21 H 0.472331 0.766496 0.559529 0.034 Uiso 1 1 calc R U . . .
C22 C 0.4450(3) 0.8325(3) 0.4702(2) 0.0249(9) Uani 1 1 d . . . . .
H22 H 0.389328 0.842741 0.479060 0.030 Uiso 1 1 calc R U . . .
C23 C 0.4750(3) 0.8637(2) 0.40892(19) 0.0206(8) Uani 1 1 d . . . . .
C24 C 0.6979(3) 0.7860(3) 0.4360(2) 0.0294(9) Uani 1 1 d . . . . .
H24 H 0.711275 0.813693 0.391187 0.035 Uiso 1 1 calc R U . . .
C25 C 0.7182(3) 0.6855(3) 0.4331(3) 0.0400(12) Uani 1 1 d . . . . .
H25A H 0.685165 0.656979 0.395755 0.060 Uiso 1 1 calc R U . . .
H25B H 0.706221 0.656936 0.476851 0.060 Uiso 1 1 calc R U . . .
H25C H 0.776313 0.677933 0.424940 0.060 Uiso 1 1 calc R U . . .
C26 C 0.7513(3) 0.8321(3) 0.4931(3) 0.0419(12) Uani 1 1 d . . . . .
H26A H 0.809107 0.823346 0.484387 0.063 Uiso 1 1 calc R U . . .
H26B H 0.739779 0.805423 0.537623 0.063 Uiso 1 1 calc R U . . .
H26C H 0.738979 0.897056 0.493777 0.063 Uiso 1 1 calc R U . . .
C27 C 0.4177(2) 0.9146(3) 0.3582(2) 0.0220(8) Uani 1 1 d . . . . .
H27 H 0.451129 0.937831 0.320508 0.026 Uiso 1 1 calc R U . . .
C28 C 0.3786(3) 0.9962(3) 0.3919(2) 0.0324(10) Uani 1 1 d . . . . .
H28A H 0.343168 1.028075 0.357843 0.049 Uiso 1 1 calc R U . . .
H28B H 0.421557 1.037409 0.409872 0.049 Uiso 1 1 calc R U . . .
H28C H 0.346159 0.975550 0.429735 0.049 Uiso 1 1 calc R U . . .
C29 C 0.3528(3) 0.8515(3) 0.3260(2) 0.0283(9) Uani 1 1 d . . . . .
H29A H 0.316807 0.885709 0.293723 0.042 Uiso 1 1 calc R U . . .
H29B H 0.320542 0.825672 0.362156 0.042 Uiso 1 1 calc R U . . .
H29C H 0.379337 0.802657 0.301502 0.042 Uiso 1 1 calc R U . . .
C30 C 0.4403(2) 0.4624(2) 0.24920(19) 0.0170(7) Uani 1 1 d . . . . .
C31 C 0.4489(2) 0.3626(2) 0.26141(19) 0.0189(8) Uani 1 1 d . . . . .
C32 C 0.3805(3) 0.3082(3) 0.2651(2) 0.0263(9) Uani 1 1 d . . . . .
H32 H 0.327566 0.334382 0.260685 0.032 Uiso 1 1 calc R U . . .
C33 C 0.3889(3) 0.2153(3) 0.2751(3) 0.0352(11) Uani 1 1 d . . . . .
H33 H 0.341922 0.178085 0.277574 0.042 Uiso 1 1 calc R U . . .
C34 C 0.4662(3) 0.1776(3) 0.2814(2) 0.0332(11) Uani 1 1 d . . . . .
H34 H 0.472299 0.114223 0.288438 0.040 Uiso 1 1 calc R U . . .
C35 C 0.5345(3) 0.2316(3) 0.2776(2) 0.0296(10) Uani 1 1 d . . . . .
H35 H 0.587466 0.205466 0.281839 0.035 Uiso 1 1 calc R U . . .
C36 C 0.5257(3) 0.3240(3) 0.2675(2) 0.0242(9) Uani 1 1 d . . . . .
H36 H 0.572771 0.361048 0.264681 0.029 Uiso 1 1 calc R U . . .
C37 C 0.4254(3) 0.4649(3) 0.1191(2) 0.0313(10) Uani 1 1 d . . . . .
C38 C 0.4196(4) 0.5454(4) 0.0709(2) 0.0524(15) Uani 1 1 d . . . . .
H38A H 0.417753 0.524023 0.023223 0.079 Uiso 1 1 calc R U . . .
H38B H 0.467485 0.584380 0.079318 0.079 Uiso 1 1 calc R U . . .
H38C H 0.369880 0.579816 0.078889 0.079 Uiso 1 1 calc R U . . .
C39 C 0.3486(4) 0.4083(5) 0.1078(3) 0.0597(17) Uani 1 1 d . . . . .
H39A H 0.340908 0.392811 0.059044 0.090 Uiso 1 1 calc R U . . .
H39B H 0.301381 0.442844 0.122124 0.090 Uiso 1 1 calc R U . . .
H39C H 0.354068 0.352636 0.135062 0.090 Uiso 1 1 calc R U . . .
C40 C 0.5012(3) 0.4086(3) 0.1042(2) 0.0393(12) Uani 1 1 d . . . . .
H40A H 0.498292 0.390129 0.055840 0.059 Uiso 1 1 calc R U . . .
H40B H 0.503221 0.354616 0.133506 0.059 Uiso 1 1 calc R U . . .
H40C H 0.550488 0.444992 0.113745 0.059 Uiso 1 1 calc R U . . .
C41 C 0.4357(3) 0.5188(3) 0.3724(2) 0.0282(10) Uani 1 1 d . . . . .
C42 C 0.3661(4) 0.4622(3) 0.3952(2) 0.0495(15) Uani 1 1 d . . . . .
H42A H 0.314336 0.487494 0.376303 0.074 Uiso 1 1 calc R U . . .
H42B H 0.366273 0.462187 0.445456 0.074 Uiso 1 1 calc R U . . .
H42C H 0.372088 0.400045 0.378637 0.074 Uiso 1 1 calc R U . . .
C43 C 0.5194(4) 0.4803(4) 0.3984(2) 0.0495(15) Uani 1 1 d . . . . .
H43A H 0.523356 0.416712 0.384599 0.074 Uiso 1 1 calc R U . . .
H43B H 0.524653 0.484673 0.448586 0.074 Uiso 1 1 calc R U . . .
H43C H 0.563194 0.515121 0.378446 0.074 Uiso 1 1 calc R U . . .
C44 C 0.4274(3) 0.6150(3) 0.3986(2) 0.0343(11) Uani 1 1 d . . . . .
H44A H 0.474310 0.650992 0.385298 0.052 Uiso 1 1 calc R U . . .
H44B H 0.425660 0.614382 0.448749 0.052 Uiso 1 1 calc R U . . .
H44C H 0.376899 0.641886 0.378558 0.052 Uiso 1 1 calc R U . . .
C45 C 0.5568(2) 0.6763(2) 0.2452(2) 0.0224(8) Uani 1 1 d D U . . .
H45 H 0.564484 0.642132 0.289380 0.027 Uiso 0.681(3) 1 calc R U P A 1
H45A H 0.555388 0.657893 0.294510 0.027 Uiso 0.175(3) 1 calc R U P A 2
H45B H 0.576668 0.656529 0.199946 0.027 Uiso 0.145(3) 1 calc R U P A 3
C46 C 0.5961(4) 0.6232(5) 0.1886(4) 0.0364(19) Uani 0.681(3) 1 d D U P A 1
H46A H 0.554277 0.583976 0.165143 0.044 Uiso 0.681(3) 1 calc R U P A 1
H46B H 0.616035 0.666059 0.154243 0.044 Uiso 0.681(3) 1 calc R U P A 1
C47 C 0.6666(5) 0.5650(6) 0.2159(6) 0.066(3) Uani 0.681(3) 1 d D U P A 1
H47A H 0.698479 0.544712 0.177683 0.099 Uiso 0.681(3) 1 calc R U P A 1
H47B H 0.645301 0.512265 0.239704 0.099 Uiso 0.681(3) 1 calc R U P A 1
H47C H 0.701632 0.600493 0.248152 0.099 Uiso 0.681(3) 1 calc R U P A 1
C46A C 0.6131(18) 0.6037(17) 0.2195(14) 0.0364(19) Uani 0.175(3) 1 d D U P A 2
H46C H 0.666354 0.604717 0.245865 0.044 Uiso 0.175(3) 1 calc R U P A 2
H46D H 0.588342 0.542966 0.224023 0.044 Uiso 0.175(3) 1 calc R U P A 2
C47A C 0.624(2) 0.6259(17) 0.1446(15) 0.055(7) Uani 0.175(3) 1 d D U P A 2
H47D H 0.651853 0.575588 0.122881 0.082 Uiso 0.175(3) 1 calc R U P A 2
H47E H 0.656812 0.681061 0.141453 0.082 Uiso 0.175(3) 1 calc R U P A 2
H47F H 0.570334 0.635406 0.121098 0.082 Uiso 0.175(3) 1 calc R U P A 2
C46B C 0.5996(15) 0.6083(15) 0.2941(11) 0.024(5) Uani 0.145(3) 1 d D U P A 3
H46E H 0.610269 0.639132 0.338760 0.028 Uiso 0.145(3) 1 calc R U P A 3
H46F H 0.560397 0.558775 0.301824 0.028 Uiso 0.145(3) 1 calc R U P A 3
C47B C 0.679(2) 0.565(3) 0.274(3) 0.066(3) Uani 0.145(3) 1 d D U P A 3
H47G H 0.678276 0.556980 0.224366 0.099 Uiso 0.145(3) 1 calc R U P A 3
H47H H 0.685798 0.506126 0.296913 0.099 Uiso 0.145(3) 1 calc R U P A 3
H47I H 0.725137 0.604486 0.288853 0.099 Uiso 0.145(3) 1 calc R U P A 3

loop_
_atom_site_aniso_label
_atom_site_aniso_U_11
_atom_site_aniso_U_22
_atom_site_aniso_U_33
_atom_site_aniso_U_23
_atom_site_aniso_U_13
_atom_site_aniso_U_12
Ga1 0.0202(2) 0.00827(16) 0.0188(2) -0.00062(16) 0.00024(15) 0.00072(16)
Cl1 0.0223(5) 0.0296(5) 0.0292(5) -0.0032(4) 0.0011(4) 0.0045(4)
Si1 0.0203(5) 0.0139(4) 0.0226(6) 0.0036(4) 0.0016(4) 0.0009(4)
O1 0.0232(15) 0.0106(12) 0.0358(16) 0.0031(11) 0.0067(12) -0.0004(10)
N1 0.0223(17) 0.0133(14) 0.0153(15) 0.0005(12) 0.0022(12) -0.0003(12)
N2 0.0200(16) 0.0113(13) 0.0181(16) -0.0011(11) -0.0003(12) 0.0006(12)
N3 0.0254(18) 0.0198(15) 0.0194(16) 0.0017(13) 0.0011(13) -0.0005(13)
N4 0.0275(18) 0.0124(14) 0.0151(15) 0.0002(12) -0.0016(13) 0.0008(13)
C1 0.018(2) 0.0141(16) 0.025(2) 0.0027(14) 0.0020(15) 0.0018(14)
C2 0.023(2) 0.0111(16) 0.026(2) -0.0017(14) -0.0001(16) -0.0007(14)
C3 0.019(2) 0.0108(15) 0.025(2) -0.0018(14) -0.0013(15) 0.0019(14)
C4 0.046(3) 0.0166(18) 0.028(2) 0.0040(16) 0.005(2) -0.0039(18)
C5 0.036(2) 0.0143(17) 0.028(2) -0.0052(16) -0.0018(18) -0.0013(17)
C6 0.030(2) 0.0102(15) 0.0184(19) 0.0029(13) 0.0023(16) 0.0014(15)
C7 0.040(3) 0.0195(19) 0.021(2) 0.0038(16) 0.0050(18) 0.0072(17)
C8 0.055(3) 0.026(2) 0.022(2) -0.0014(17) 0.007(2) 0.011(2)
C9 0.065(3) 0.026(2) 0.018(2) -0.0030(17) -0.001(2) 0.003(2)
C10 0.040(3) 0.028(2) 0.023(2) -0.0030(17) -0.0055(19) -0.0030(19)
C11 0.038(2) 0.0115(16) 0.020(2) 0.0033(14) -0.0014(17) -0.0004(16)
C12 0.034(3) 0.049(3) 0.026(2) 0.003(2) 0.0089(19) 0.008(2)
C13 0.044(3) 0.078(4) 0.042(3) 0.007(3) 0.017(3) -0.011(3)
C14 0.050(4) 0.068(4) 0.047(3) -0.004(3) 0.008(3) 0.032(3)
C15 0.026(2) 0.027(2) 0.024(2) 0.0047(17) -0.0043(17) -0.0022(17)
C16 0.036(3) 0.028(2) 0.045(3) -0.005(2) 0.002(2) 0.003(2)
C17 0.026(2) 0.035(2) 0.034(2) 0.0062(19) -0.0027(19) -0.0034(19)
C18 0.029(2) 0.0117(16) 0.0167(19) -0.0017(13) -0.0011(16) -0.0003(15)
C19 0.034(2) 0.0148(16) 0.0210(19) -0.0023(15) -0.0027(16) 0.0020(17)
C20 0.050(3) 0.0180(18) 0.0148(19) -0.0004(15) -0.0037(18) 0.0001(18)
C21 0.048(3) 0.0193(19) 0.019(2) 0.0011(16) 0.0066(18) -0.0043(19)
C22 0.033(2) 0.0158(17) 0.026(2) -0.0031(15) 0.0075(18) -0.0001(16)
C23 0.031(2) 0.0118(16) 0.0191(19) -0.0027(14) 0.0023(16) 0.0009(15)
C24 0.033(2) 0.026(2) 0.029(2) 0.0016(17) -0.0059(18) 0.0096(18)
C25 0.054(3) 0.026(2) 0.039(3) -0.0090(19) 0.001(2) 0.016(2)
C26 0.041(3) 0.037(3) 0.047(3) -0.010(2) -0.012(2) 0.010(2)
C27 0.022(2) 0.0190(18) 0.025(2) 0.0017(15) 0.0049(16) 0.0032(15)
C28 0.037(3) 0.0169(19) 0.044(3) -0.0009(18) 0.004(2) 0.0062(18)
C29 0.027(2) 0.026(2) 0.032(2) -0.0048(17) 0.0014(18) 0.0047(17)
C30 0.0184(19) 0.0120(16) 0.0204(19) 0.0005(14) 0.0003(15) -0.0003(14)
C31 0.026(2) 0.0120(16) 0.0191(19) -0.0030(14) 0.0029(15) -0.0011(15)
C32 0.026(2) 0.0169(18) 0.036(2) -0.0009(16) 0.0051(18) -0.0017(16)
C33 0.043(3) 0.0151(19) 0.047(3) -0.0035(18) 0.006(2) -0.0079(19)
C34 0.050(3) 0.0104(17) 0.039(3) -0.0016(16) 0.005(2) 0.0030(18)
C35 0.039(3) 0.0158(18) 0.034(2) -0.0044(17) -0.001(2) 0.0092(17)
C36 0.029(2) 0.0147(17) 0.029(2) -0.0025(15) 0.0015(18) 0.0007(16)
C37 0.042(3) 0.037(2) 0.015(2) 0.0014(17) 0.0032(18) 0.001(2)
C38 0.082(4) 0.056(3) 0.020(2) 0.011(2) 0.006(3) 0.019(3)
C39 0.060(4) 0.086(5) 0.034(3) -0.017(3) 0.000(3) -0.026(3)
C40 0.062(3) 0.033(2) 0.023(2) -0.0036(19) 0.012(2) 0.008(2)
C41 0.049(3) 0.0183(18) 0.017(2) -0.0037(15) 0.0011(18) 0.0063(18)
C42 0.101(5) 0.024(2) 0.026(3) -0.0054(19) 0.025(3) -0.013(3)
C43 0.078(4) 0.049(3) 0.019(2) -0.006(2) -0.013(2) 0.027(3)
C44 0.058(3) 0.019(2) 0.026(2) -0.0074(17) 0.001(2) 0.002(2)
C45 0.025(2) 0.0071(15) 0.035(2) -0.0013(14) 0.0024(17) 0.0005(14)
C46 0.019(3) 0.021(3) 0.070(6) -0.024(4) 0.013(4) -0.005(2)
C47 0.036(4) 0.030(4) 0.133(9) -0.035(5) 0.005(5) 0.018(3)
C46A 0.019(3) 0.021(3) 0.070(6) -0.024(4) 0.013(4) -0.005(2)
C47A 0.07(2) 0.013(11) 0.086(11) -0.014(10) 0.045(13) -0.011(12)
C46B 0.037(11) 0.016(10) 0.019(10) 0.000(8) 0.010(8) 0.007(8)
C47B 0.036(4) 0.030(4) 0.133(9) -0.035(5) 0.005(5) 0.018(3)

_geom_special_details            
; 
 All esds (except the esd in the dihedral angle between two l.s. planes) 
 are estimated using the full covariance matrix.  The cell esds are taken 
 into account individually in the estimation of esds in distances, angles 
 and torsion angles; correlations between esds in cell parameters are only 
 used when they are defined by crystal symmetry.  An approximate (isotropic) 
 treatment of cell esds is used for estimating esds involving l.s. planes. 
;

loop_
_geom_bond_atom_site_label_1
_geom_bond_atom_site_label_2
_geom_bond_distance
_geom_bond_site_symmetry_2
_geom_bond_publ_flag
Ga1 N2 1.942(3) . ?
Ga1 N1 1.947(3) . ?
Ga1 C45 1.995(4) . ?
Ga1 Cl1 2.2616(12) . ?
Si1 O1 1.669(3) . ?
Si1 N4 1.890(3) . ?
Si1 N3 1.914(3) . ?
Si1 C30 2.342(4) . ?
O1 C45 1.435(5) . ?
N1 C1 1.339(5) . ?
N1 C6 1.456(5) . ?
N2 C3 1.344(4) . ?
N2 C18 1.443(5) . ?
N3 C30 1.319(5) . ?
N3 C37 1.480(5) . ?
N4 C30 1.325(5) . ?
N4 C41 1.472(5) . ?
C1 C2 1.394(5) . ?
C1 C4 1.499(5) . ?
C2 C3 1.390(5) . ?
C3 C5 1.509(5) . ?
C6 C7 1.403(6) . ?
C6 C11 1.405(6) . ?
C7 C8 1.393(6) . ?
C7 C12 1.503(7) . ?
C8 C9 1.374(7) . ?
C9 C10 1.383(7) . ?
C10 C11 1.383(6) . ?
C11 C15 1.523(6) . ?
C12 C14 1.535(7) . ?
C12 C13 1.539(7) . ?
C15 C17 1.525(6) . ?
C15 C16 1.532(6) . ?
C18 C19 1.402(5) . ?
C18 C23 1.405(6) . ?
C19 C20 1.391(6) . ?
C19 C24 1.511(6) . ?
C20 C21 1.370(6) . ?
C21 C22 1.374(6) . ?
C22 C23 1.394(5) . ?
C23 C27 1.525(5) . ?
C24 C25 1.522(6) . ?
C24 C26 1.539(6) . ?
C27 C29 1.525(6) . ?
C27 C28 1.529(5) . ?
C30 C31 1.500(5) . ?
C31 C36 1.381(6) . ?
C31 C32 1.383(5) . ?
C32 C33 1.391(5) . ?
C33 C34 1.383(7) . ?
C34 C35 1.379(6) . ?
C35 C36 1.385(5) . ?
C37 C38 1.515(6) . ?
C37 C39 1.516(7) . ?
C37 C40 1.536(7) . ?
C41 C42 1.499(7) . ?
C41 C44 1.519(5) . ?
C41 C43 1.545(7) . ?
C45 C46A 1.517(16) . ?
C45 C46 1.524(7) . ?
C45 C46B 1.528(16) . ?
C46 C47 1.514(10) . ?
C46A C47A 1.515(19) . ?
C46B C47B 1.522(19) . ?

loop_
_geom_angle_atom_site_label_1
_geom_angle_atom_site_label_2
_geom_angle_atom_site_label_3
_geom_angle
_geom_angle_site_symmetry_1
_geom_angle_site_symmetry_3
_geom_angle_publ_flag
N2 Ga1 N1 96.72(12) . . ?
N2 Ga1 C45 122.26(15) . . ?
N1 Ga1 C45 119.59(15) . . ?
N2 Ga1 Cl1 102.91(10) . . ?
N1 Ga1 Cl1 100.71(10) . . ?
C45 Ga1 Cl1 111.33(12) . . ?
O1 Si1 N4 104.30(15) . . ?
O1 Si1 N3 106.71(14) . . ?
N4 Si1 N3 67.99(14) . . ?
O1 Si1 C30 114.08(14) . . ?
N4 Si1 C30 34.43(13) . . ?
N3 Si1 C30 34.27(13) . . ?
C45 O1 Si1 129.5(2) . . ?
C1 N1 C6 119.8(3) . . ?
C1 N1 Ga1 117.9(3) . . ?
C6 N1 Ga1 121.9(2) . . ?
C3 N2 C18 118.0(3) . . ?
C3 N2 Ga1 117.5(3) . . ?
C18 N2 Ga1 124.3(2) . . ?
C30 N3 C37 129.8(3) . . ?
C30 N3 Si1 90.9(2) . . ?
C37 N3 Si1 134.7(3) . . ?
C30 N4 C41 131.1(3) . . ?
C30 N4 Si1 91.8(2) . . ?
C41 N4 Si1 135.0(2) . . ?
N1 C1 C2 123.1(3) . . ?
N1 C1 C4 120.2(3) . . ?
C2 C1 C4 116.7(3) . . ?
C3 C2 C1 129.3(3) . . ?
N2 C3 C2 123.1(3) . . ?
N2 C3 C5 119.3(3) . . ?
C2 C3 C5 117.6(3) . . ?
C7 C6 C11 122.2(4) . . ?
C7 C6 N1 120.1(4) . . ?
C11 C6 N1 117.7(3) . . ?
C8 C7 C6 117.0(4) . . ?
C8 C7 C12 119.2(4) . . ?
C6 C7 C12 123.8(4) . . ?
C9 C8 C7 121.8(4) . . ?
C8 C9 C10 120.1(4) . . ?
C11 C10 C9 121.0(4) . . ?
C10 C11 C6 117.9(4) . . ?
C10 C11 C15 120.2(4) . . ?
C6 C11 C15 121.9(3) . . ?
C7 C12 C14 111.8(4) . . ?
C7 C12 C13 111.0(4) . . ?
C14 C12 C13 109.8(4) . . ?
C11 C15 C17 112.9(4) . . ?
C11 C15 C16 111.5(3) . . ?
C17 C15 C16 109.7(4) . . ?
C19 C18 C23 120.8(4) . . ?
C19 C18 N2 120.3(4) . . ?
C23 C18 N2 118.9(3) . . ?
C20 C19 C18 118.5(4) . . ?
C20 C19 C24 119.3(4) . . ?
C18 C19 C24 122.1(4) . . ?
C21 C20 C19 121.3(4) . . ?
C20 C21 C22 119.8(4) . . ?
C21 C22 C23 121.6(4) . . ?
C22 C23 C18 117.9(4) . . ?
C22 C23 C27 119.1(4) . . ?
C18 C23 C27 123.0(3) . . ?
C19 C24 C25 111.5(4) . . ?
C19 C24 C26 111.3(4) . . ?
C25 C24 C26 110.0(4) . . ?
C29 C27 C23 111.0(3) . . ?
C29 C27 C28 111.1(3) . . ?
C23 C27 C28 111.6(3) . . ?
N3 C30 N4 107.1(3) . . ?
N3 C30 C31 126.7(3) . . ?
N4 C30 C31 126.1(3) . . ?
N3 C30 Si1 54.80(19) . . ?
N4 C30 Si1 53.74(18) . . ?
C31 C30 Si1 167.1(3) . . ?
C36 C31 C32 119.5(3) . . ?
C36 C31 C30 119.8(3) . . ?
C32 C31 C30 120.7(4) . . ?
C31 C32 C33 120.3(4) . . ?
C34 C33 C32 119.6(4) . . ?
C35 C34 C33 120.2(4) . . ?
C34 C35 C36 119.9(4) . . ?
C31 C36 C35 120.4(4) . . ?
N3 C37 C38 105.6(4) . . ?
N3 C37 C39 112.4(4) . . ?
C38 C37 C39 108.6(5) . . ?
N3 C37 C40 110.4(4) . . ?
C38 C37 C40 109.4(4) . . ?
C39 C37 C40 110.3(4) . . ?
N4 C41 C42 111.2(4) . . ?
N4 C41 C44 106.0(3) . . ?
C42 C41 C44 109.8(4) . . ?
N4 C41 C43 108.5(4) . . ?
C42 C41 C43 112.0(4) . . ?
C44 C41 C43 109.1(4) . . ?
O1 C45 C46A 127.8(13) . . ?
O1 C45 C46 110.2(4) . . ?
O1 C45 C46B 128.6(11) . . ?
O1 C45 Ga1 109.6(2) . . ?
C46A C45 Ga1 113.8(13) . . ?
C46 C45 Ga1 110.1(4) . . ?
C46B C45 Ga1 109.9(11) . . ?
C47 C46 C45 112.4(7) . . ?
C47A C46A C45 105.7(19) . . ?
C47B C46B C45 119(3) . . ?

_refine_diff_density_max         1.641
_refine_diff_density_min         -0.831
_refine_diff_density_rms         0.099

_shelx_res_file                  
; 
TITL lk_061m in P2(1)/n 
    lk_061m.res 
    created by SHELXL-2017/1 at 10:43:56 on 21-Aug-2024 
CELL 0.71073 16.38580 14.76890 19.49410 90.0000 93.0028 90.0000 
ZERR 4.00 0.00340 0.00310 0.00410 0.0000 0.0045 0.0000 
LATT  1 
SYMM 0.5-X, 0.5+Y, 0.5-Z 
SFAC C H CL GA N O SI 
UNIT 188 280 4 4 16 4 4 
LIST  ! automatically inserted. Change 6 to 4 for CHECKCIF!! 
TEMP -173.150 
SIZE 0.103 0.109 0.172 
L.S. 32 
ACTA 
FMAP 2 
PLAN 20 
SUMP 1 0 1 2 1 3 1 4 
SADI c46 c47 c46a c47a c46b c47b 
SADI c45 c46  c45 c46a c45 c46b 
RIGU c45 c46 c47 c46a c47a c46b c47b 
SIMU c45 c46 c47 c46a c47a c46b c47b 
EADP c46 c46a 
EADP c47 c47b 
OMIT -1 4 1 ! ice (1 2 -1) 
OMIT -1 3 1 ! ice/mounting material 
OMIT -2   8   1  ! ice (250) 
OMIT -2   2  12 ! ice (1 -5 3) 
WGHT    0.047600   12.361604 
FVAR       0.08119   0.68054   0.17463   0.14483 
GA1   4    0.609499    0.797543    0.256337    11.00000    0.02020    0.00827 = 
         0.01883   -0.00062    0.00024    0.00072 
CL1   3    0.747324    0.786253    0.261037    11.00000    0.02226    0.02956 = 
         0.02920   -0.00323    0.00105    0.00450 
SI1   7    0.395559    0.611622    0.231467    11.00000    0.02034    0.01395 = 
         0.02264    0.00363    0.00156    0.00089 
O1    6    0.470962    0.687329    0.228963    11.00000    0.02317    0.01060 = 
         0.03582    0.00309    0.00668   -0.00036 
N1    5    0.592364    0.888193    0.184491    11.00000    0.02234    0.01327 = 
         0.01527    0.00047    0.00218   -0.00029 
N2    5    0.589288    0.876684    0.333191    11.00000    0.02004    0.01127 = 
         0.01810   -0.00108   -0.00027    0.00057 
N3    5    0.433546    0.503663    0.189156    11.00000    0.02540    0.01984 = 
         0.01945    0.00171    0.00115   -0.00054 
N4    5    0.434413    0.525517    0.297022    11.00000    0.02752    0.01244 = 
         0.01507    0.00022   -0.00156    0.00080 
C1    1    0.612916    0.973903    0.199564    11.00000    0.01766    0.01415 = 
         0.02489    0.00274    0.00202    0.00185 
C2    1    0.629203    1.004618    0.266528    11.00000    0.02281    0.01105 = 
         0.02575   -0.00174   -0.00011   -0.00074 
AFIX  43 
H2    2    0.655568    1.061814    0.270411    11.00000   -1.20000 
AFIX   0 
C3    1    0.612435    0.963639    0.328411    11.00000    0.01903    0.01080 = 
         0.02519   -0.00181   -0.00130    0.00187 
C4    1    0.619099    1.042354    0.143286    11.00000    0.04637    0.01660 = 
         0.02822    0.00395    0.00497   -0.00388 
AFIX 137 
H4A   2    0.675770    1.045762    0.129727    11.00000   -1.50000 
H4B   2    0.601995    1.101769    0.159706    11.00000   -1.50000 
H4C   2    0.583574    1.024276    0.103637    11.00000   -1.50000 
AFIX   0 
C5    1    0.618557    1.021390    0.392361    11.00000    0.03603    0.01426 = 
         0.02840   -0.00521   -0.00182   -0.00132 
AFIX 137 
H5A   2    0.646590    1.078175    0.382515    11.00000   -1.50000 
H5B   2    0.649490    0.988784    0.428977    11.00000   -1.50000 
H5C   2    0.563566    1.034706    0.407110    11.00000   -1.50000 
AFIX   0 
C6    1    0.567284    0.863647    0.114164    11.00000    0.03036    0.01016 = 
         0.01844    0.00286    0.00232    0.00144 
C7    1    0.626393    0.844351    0.066690    11.00000    0.03973    0.01949 = 
         0.02089    0.00383    0.00503    0.00717 
C8    1    0.597998    0.819818    0.000684    11.00000    0.05467    0.02571 = 
         0.02174   -0.00144    0.00679    0.01077 
AFIX  43 
H8    2    0.636395    0.805840   -0.032610    11.00000   -1.20000 
AFIX   0 
C9    1    0.515964    0.815288   -0.017568    11.00000    0.06455    0.02590 = 
         0.01850   -0.00300   -0.00110    0.00319 
AFIX  43 
H9    2    0.498353    0.798755   -0.063059    11.00000   -1.20000 
AFIX   0 
C10   1    0.458987    0.834776    0.030227    11.00000    0.03969    0.02776 = 
         0.02311   -0.00300   -0.00548   -0.00302 
AFIX  43 
H10   2    0.402398    0.831576    0.017118    11.00000   -1.20000 
AFIX   0 
C11   1    0.483105    0.858841    0.096782    11.00000    0.03780    0.01148 = 
         0.02043    0.00327   -0.00143   -0.00035 
C12   1    0.716904    0.851088    0.082729    11.00000    0.03374    0.04933 = 
         0.02577    0.00285    0.00887    0.00794 
AFIX  13 
H12   2    0.725692    0.875084    0.130513    11.00000   -1.20000 
AFIX   0 
C13   1    0.756765    0.917375    0.033550    11.00000    0.04359    0.07767 = 
         0.04184    0.00687    0.01706   -0.01101 
AFIX 137 
H13A  2    0.750413    0.894191   -0.013530    11.00000   -1.50000 
H13B  2    0.815025    0.923467    0.046812    11.00000   -1.50000 
H13C  2    0.730233    0.976665    0.036061    11.00000   -1.50000 
AFIX   0 
C14   1    0.758781    0.758294    0.079676    11.00000    0.05016    0.06801 = 
         0.04720   -0.00423    0.00768    0.03235 
AFIX 137 
H14A  2    0.749233    0.732419    0.033662    11.00000   -1.50000 
H14B  2    0.736187    0.717781    0.113688    11.00000   -1.50000 
H14C  2    0.817655    0.765447    0.089728    11.00000   -1.50000 
AFIX   0 
C15   1    0.419437    0.881947    0.148197    11.00000    0.02574    0.02672 = 
         0.02365    0.00469   -0.00429   -0.00218 
AFIX  13 
H15   2    0.441705    0.862470    0.194612    11.00000   -1.20000 
AFIX   0 
C16   1    0.403990    0.984151    0.151288    11.00000    0.03626    0.02771 = 
         0.04506   -0.00506    0.00189    0.00270 
AFIX 137 
H16A  2    0.383788    1.005711    0.105982    11.00000   -1.50000 
H16B  2    0.455105    1.015362    0.164820    11.00000   -1.50000 
H16C  2    0.363198    0.996750    0.185041    11.00000   -1.50000 
AFIX   0 
C17   1    0.338705    0.832408    0.133747    11.00000    0.02609    0.03512 = 
         0.03415    0.00617   -0.00271   -0.00345 
AFIX 137 
H17A  2    0.311173    0.856940    0.091943    11.00000   -1.50000 
H17B  2    0.303768    0.840741    0.172549    11.00000   -1.50000 
H17C  2    0.349295    0.767709    0.127463    11.00000   -1.50000 
AFIX   0 
C18   1    0.557410    0.846673    0.396944    11.00000    0.02938    0.01172 = 
         0.01668   -0.00174   -0.00106   -0.00026 
C19   1    0.608078    0.801246    0.445845    11.00000    0.03361    0.01476 = 
         0.02098   -0.00226   -0.00270    0.00198 
C20   1    0.574636    0.772033    0.506101    11.00000    0.05022    0.01802 = 
         0.01478   -0.00038   -0.00372    0.00014 
AFIX  43 
H20   2    0.608257    0.740939    0.539574    11.00000   -1.20000 
AFIX   0 
C21   1    0.494145    0.787214    0.518143    11.00000    0.04780    0.01928 = 
         0.01933    0.00107    0.00660   -0.00433 
AFIX  43 
H21   2    0.472331    0.766496    0.559529    11.00000   -1.20000 
AFIX   0 
C22   1    0.445037    0.832487    0.470206    11.00000    0.03340    0.01584 = 
         0.02622   -0.00309    0.00749   -0.00009 
AFIX  43 
H22   2    0.389328    0.842741    0.479060    11.00000   -1.20000 
AFIX   0 
C23   1    0.474994    0.863714    0.408923    11.00000    0.03087    0.01180 = 
         0.01912   -0.00268    0.00226    0.00087 
C24   1    0.697916    0.785951    0.436030    11.00000    0.03272    0.02589 = 
         0.02870    0.00163   -0.00590    0.00962 
AFIX  13 
H24   2    0.711275    0.813693    0.391187    11.00000   -1.20000 
AFIX   0 
C25   1    0.718210    0.685508    0.433136    11.00000    0.05421    0.02622 = 
         0.03944   -0.00901    0.00068    0.01583 
AFIX 137 
H25A  2    0.685165    0.656979    0.395755    11.00000   -1.50000 
H25B  2    0.706221    0.656936    0.476851    11.00000   -1.50000 
H25C  2    0.776313    0.677933    0.424940    11.00000   -1.50000 
AFIX   0 
C26   1    0.751290    0.832136    0.493138    11.00000    0.04070    0.03674 = 
         0.04692   -0.00974   -0.01183    0.00987 
AFIX 137 
H26A  2    0.809107    0.823346    0.484387    11.00000   -1.50000 
H26B  2    0.739779    0.805423    0.537623    11.00000   -1.50000 
H26C  2    0.738979    0.897056    0.493777    11.00000   -1.50000 
AFIX   0 
C27   1    0.417727    0.914629    0.358233    11.00000    0.02222    0.01904 = 
         0.02519    0.00174    0.00487    0.00321 
AFIX  13 
H27   2    0.451129    0.937831    0.320508    11.00000   -1.20000 
AFIX   0 
C28   1    0.378642    0.996246    0.391949    11.00000    0.03691    0.01690 = 
         0.04354   -0.00088    0.00442    0.00624 
AFIX 137 
H28A  2    0.343168    1.028075    0.357843    11.00000   -1.50000 
H28B  2    0.421557    1.037409    0.409872    11.00000   -1.50000 
H28C  2    0.346159    0.975550    0.429735    11.00000   -1.50000 
AFIX   0 
C29   1    0.352806    0.851533    0.326028    11.00000    0.02729    0.02579 = 
         0.03172   -0.00483    0.00143    0.00465 
AFIX 137 
H29A  2    0.316807    0.885709    0.293723    11.00000   -1.50000 
H29B  2    0.320542    0.825672    0.362156    11.00000   -1.50000 
H29C  2    0.379337    0.802657    0.301502    11.00000   -1.50000 
AFIX   0 
C30   1    0.440320    0.462443    0.249205    11.00000    0.01844    0.01202 = 
         0.02038    0.00053    0.00028   -0.00032 
C31   1    0.448872    0.362568    0.261412    11.00000    0.02573    0.01200 = 
         0.01912   -0.00305    0.00294   -0.00112 
C32   1    0.380536    0.308189    0.265055    11.00000    0.02607    0.01692 = 
         0.03640   -0.00090    0.00515   -0.00174 
AFIX  43 
H32   2    0.327566    0.334382    0.260685    11.00000   -1.20000 
AFIX   0 
C33   1    0.388948    0.215324    0.275087    11.00000    0.04345    0.01509 = 
         0.04744   -0.00350    0.00578   -0.00794 
AFIX  43 
H33   2    0.341922    0.178085    0.277574    11.00000   -1.20000 
AFIX   0 
C34   1    0.466220    0.177570    0.281416    11.00000    0.04996    0.01037 = 
         0.03941   -0.00157    0.00502    0.00303 
AFIX  43 
H34   2    0.472299    0.114223    0.288438    11.00000   -1.20000 
AFIX   0 
C35   1    0.534464    0.231594    0.277566    11.00000    0.03856    0.01582 = 
         0.03406   -0.00437   -0.00080    0.00919 
AFIX  43 
H35   2    0.587466    0.205466    0.281839    11.00000   -1.20000 
AFIX   0 
C36   1    0.525671    0.323991    0.267464    11.00000    0.02923    0.01467 = 
         0.02877   -0.00249    0.00154    0.00072 
AFIX  43 
H36   2    0.572771    0.361048    0.264681    11.00000   -1.20000 
AFIX   0 
C37   1    0.425379    0.464926    0.119093    11.00000    0.04229    0.03653 = 
         0.01520    0.00144    0.00324    0.00055 
C38   1    0.419615    0.545391    0.070873    11.00000    0.08183    0.05591 = 
         0.01973    0.01051    0.00595    0.01889 
AFIX 137 
H38A  2    0.417753    0.524023    0.023223    11.00000   -1.50000 
H38B  2    0.467485    0.584380    0.079318    11.00000   -1.50000 
H38C  2    0.369880    0.579816    0.078889    11.00000   -1.50000 
AFIX   0 
C39   1    0.348648    0.408296    0.107835    11.00000    0.05972    0.08556 = 
         0.03352   -0.01725   -0.00012   -0.02591 
AFIX 137 
H39A  2    0.340908    0.392811    0.059044    11.00000   -1.50000 
H39B  2    0.301381    0.442844    0.122124    11.00000   -1.50000 
H39C  2    0.354068    0.352636    0.135062    11.00000   -1.50000 
AFIX   0 
C40   1    0.501205    0.408567    0.104199    11.00000    0.06238    0.03322 = 
         0.02331   -0.00357    0.01172    0.00810 
AFIX 137 
H40A  2    0.498292    0.390129    0.055840    11.00000   -1.50000 
H40B  2    0.503221    0.354616    0.133506    11.00000   -1.50000 
H40C  2    0.550488    0.444992    0.113745    11.00000   -1.50000 
AFIX   0 
C41   1    0.435682    0.518772    0.372426    11.00000    0.04904    0.01834 = 
         0.01709   -0.00368    0.00106    0.00628 
C42   1    0.366066    0.462227    0.395176    11.00000    0.10070    0.02382 = 
         0.02626   -0.00536    0.02487   -0.01300 
AFIX 137 
H42A  2    0.314336    0.487494    0.376303    11.00000   -1.50000 
H42B  2    0.366273    0.462187    0.445456    11.00000   -1.50000 
H42C  2    0.372088    0.400045    0.378637    11.00000   -1.50000 
AFIX   0 
C43   1    0.519372    0.480303    0.398388    11.00000    0.07826    0.04916 = 
         0.01937   -0.00603   -0.01295    0.02673 
AFIX 137 
H43A  2    0.523356    0.416712    0.384599    11.00000   -1.50000 
H43B  2    0.524653    0.484673    0.448586    11.00000   -1.50000 
H43C  2    0.563194    0.515121    0.378446    11.00000   -1.50000 
AFIX   0 
C44   1    0.427404    0.615049    0.398578    11.00000    0.05807    0.01930 = 
         0.02556   -0.00745    0.00129    0.00155 
AFIX 137 
H44A  2    0.474310    0.650992    0.385298    11.00000   -1.50000 
H44B  2    0.425660    0.614382    0.448749    11.00000   -1.50000 
H44C  2    0.376899    0.641886    0.378558    11.00000   -1.50000 
AFIX   0 
C45   1    0.556809    0.676285    0.245219    11.00000    0.02539    0.00708 = 
         0.03493   -0.00132    0.00245    0.00055 
PART 1 21 
AFIX  13 
H45   2    0.564484    0.642132    0.289380    21.00000   -1.20000 
AFIX  13 
PART 0 
PART 2 31 
H45A  2    0.555388    0.657893    0.294510    31.00000   -1.20000 
AFIX  13 
PART 0 
PART 3 41 
H45B  2    0.576668    0.656529    0.199946    41.00000   -1.20000 
AFIX   0 
PART 0 
PART 1 21 
C46   1    0.596059    0.623167    0.188604    21.00000    0.01863    0.02144 = 
         0.07022   -0.02393    0.01267   -0.00504 
AFIX  23 
H46A  2    0.554277    0.583976    0.165143    21.00000   -1.20000 
H46B  2    0.616035    0.666059    0.154243    21.00000   -1.20000 
AFIX   0 
C47   1    0.666587    0.565033    0.215947    21.00000    0.03567    0.03028 = 
         0.13287   -0.03527    0.00453    0.01750 
AFIX 137 
H47A  2    0.698479    0.544712    0.177683    21.00000   -1.50000 
H47B  2    0.645301    0.512265    0.239704    21.00000   -1.50000 
H47C  2    0.701632    0.600493    0.248152    21.00000   -1.50000 
AFIX   0 
PART 0 
PART 2 31 
C46A  1    0.613075    0.603687    0.219469    31.00000    0.01863    0.02144 = 
         0.07022   -0.02393    0.01267   -0.00504 
AFIX  23 
H46C  2    0.666354    0.604717    0.245865    31.00000   -1.20000 
H46D  2    0.588342    0.542966    0.224023    31.00000   -1.20000 
AFIX   0 
C47A  1    0.623982    0.625897    0.144614    31.00000    0.07029    0.01315 = 
         0.08555   -0.01377    0.04523   -0.01061 
AFIX 137 
H47D  2    0.651853    0.575588    0.122881    31.00000   -1.50000 
H47E  2    0.656812    0.681061    0.141453    31.00000   -1.50000 
H47F  2    0.570334    0.635406    0.121098    31.00000   -1.50000 
AFIX   0 
PART 0 
PART 3 41 
C46B  1    0.599559    0.608322    0.294091    41.00000    0.03665    0.01585 = 
         0.01945   -0.00028    0.01036    0.00666 
AFIX  23 
H46E  2    0.610269    0.639132    0.338760    41.00000   -1.20000 
H46F  2    0.560397    0.558775    0.301824    41.00000   -1.20000 
AFIX   0 
C47B  1    0.679287    0.565135    0.274294    41.00000    0.03567    0.03028 = 
         0.13287   -0.03527    0.00453    0.01750 
AFIX 137 
H47G  2    0.678276    0.556980    0.224366    41.00000   -1.50000 
H47H  2    0.685798    0.506126    0.296913    41.00000   -1.50000 
H47I  2    0.725137    0.604486    0.288853    41.00000   -1.50000 
PART 0 
AFIX   0 
HKLF 4 
  
  
  
  
REM  lk_061m in P2(1)/n 
REM R1 =  0.0695 for    8101 Fo > 4sig(Fo)  and  0.1117 for all   11770 data 
REM    542 parameters refined using    112 restraints 
  
END 
  
WGHT      0.0476     12.3616 
  
REM Highest difference peak  1.641,  deepest hole -0.831,  1-sigma level  0.099 
Q1    1   0.6066  0.7986  0.2039  11.00000  0.05    1.64 
Q2    1   0.6144  0.7993  0.3094  11.00000  0.05    1.37 
Q3    1   0.7442  0.7949  0.2115  11.00000  0.05    0.78 
Q4    1   0.6631  0.7988  0.2530  11.00000  0.05    0.71 
Q5    1   0.6148  0.8005  0.1597  11.00000  0.05    0.69 
Q6    1   0.5570  0.7992  0.2596  11.00000  0.05    0.67 
Q7    1   0.3945  0.6094  0.3031  11.00000  0.05    0.54 
Q8    1   0.4581  0.4549  0.4036  11.00000  0.05    0.52 
Q9    1   0.7569  0.7938  0.3093  11.00000  0.05    0.51 
Q10   1   0.4754  0.4397  0.4137  11.00000  0.05    0.51 
Q11   1   0.5783  0.8822  0.1466  11.00000  0.05    0.51 
Q12   1   0.3368  0.6203  0.2281  11.00000  0.05    0.49 
Q13   1   0.7524  0.8378  0.4404  11.00000  0.05    0.44 
Q14   1   0.4373  0.5154  0.3386  11.00000  0.05    0.43 
Q15   1   0.6989  0.7875  0.2607  11.00000  0.05    0.43 
Q16   1   0.5929  0.8705  0.2842  11.00000  0.05    0.40 
Q17   1   0.4792  0.4926  0.1273  11.00000  0.05    0.39 
Q18   1   0.7996  0.7836  0.2646  11.00000  0.05    0.39 
Q19   1   0.8046  0.8391  0.2846  11.00000  0.05    0.39 
Q20   1   0.5580  0.8654  0.2687  11.00000  0.05    0.39 
;
_shelx_res_checksum              74267
####################################################################### 
# 
# This file contains crystal structure data downloaded from the 
# Cambridge Structural Database (CSD) hosted by the Cambridge 
# Crystallographic Data Centre (CCDC).
# 
# Full information about CCDC data access policies and citation 
# guidelines are available at http://www.ccdc.cam.ac.uk/access/V1 
# 
# Audit and citation data items may have been added by the CCDC. 
# Please retain this information to preserve the provenance of 
# this file and to allow appropriate attribution of the data. 
# 
#######################################################################

data_lk_125m

_database_code_depnum_ccdc_archive 'CCDC 2481730'
loop_
_audit_author_name
_audit_author_address
'Christoph Wolper'
;Universitaet Duisburg Essen
Germany
;
_audit_update_record             
;
2025-08-20 deposited with the CCDC.	2026-07-13 downloaded from the CCDC.
;
_vrf_PLAT213_lk_125m             
;
PROBLEM: Atom C35'_3          has ADP max/min Ratio .....        4.1 prolat
RESPONSE: Diffuse disorder that cannot be resolved any further. 
Possible modulation?!
;

_audit_creation_method           SHELXL-2017/1
_shelx_SHELXL_version_number     2017/1
_chemical_name_systematic        ?
_chemical_name_common            ?
_chemical_melting_point          ?
_chemical_formula_moiety         ?
_chemical_formula_sum            'C68 H99 B Cl Ga N4 O4 Si'
_chemical_formula_weight         1180.58

loop_
_atom_type_symbol
_atom_type_description
_atom_type_scat_dispersion_real
_atom_type_scat_dispersion_imag
_atom_type_scat_source
C C 0.0033 0.0016 'International Tables Vol C Tables 4.2.6.8 and 6.1.1.4'
H H 0.0000 0.0000 'International Tables Vol C Tables 4.2.6.8 and 6.1.1.4'
B B 0.0013 0.0007 'International Tables Vol C Tables 4.2.6.8 and 6.1.1.4'
N N 0.0061 0.0033 'International Tables Vol C Tables 4.2.6.8 and 6.1.1.4'
O O 0.0106 0.0060 'International Tables Vol C Tables 4.2.6.8 and 6.1.1.4'
Si Si 0.0817 0.0704 'International Tables Vol C Tables 4.2.6.8 and 6.1.1.4'
Ga Ga 0.2307 1.6083 'International Tables Vol C Tables 4.2.6.8 and 6.1.1.4'
Cl Cl 0.1484 0.1585 'International Tables Vol C Tables 4.2.6.8 and 6.1.1.4'

_space_group_crystal_system      monoclinic
_space_group_IT_number           14
_space_group_name_H-M_alt        'P 21/c'
_space_group_name_Hall           '-P 2ybc'

_shelx_space_group_comment       
; 
The symmetry employed for this shelxl refinement is uniquely defined 
by the following loop, which should always be used as a source of 
symmetry information in preference to the above space-group names. 
They are only intended as comments. 
;

loop_
_space_group_symop_operation_xyz
'x, y, z'
'-x, y+1/2, -z+1/2'
'-x, -y, -z'
'x, -y-1/2, z-1/2'

_cell_length_a                   20.843(4)
_cell_length_b                   51.604(9)
_cell_length_c                   18.959(3)
_cell_angle_alpha                90
_cell_angle_beta                 102.312(3)
_cell_angle_gamma                90
_cell_volume                     19923(6)
_cell_formula_units_Z            12
_cell_measurement_temperature    100(2)
_cell_measurement_reflns_used    9848
_cell_measurement_theta_min      2.32
_cell_measurement_theta_max      25.36

_exptl_crystal_description       block
_exptl_crystal_colour            colourless
_exptl_crystal_density_meas      ?
_exptl_crystal_density_method    ?
_exptl_crystal_density_diffrn    1.181
_exptl_crystal_F_000             7608
_exptl_transmission_factor_min   ?
_exptl_transmission_factor_max   ?
_exptl_crystal_size_max          0.231
_exptl_crystal_size_mid          0.214
_exptl_crystal_size_min          0.146
_exptl_absorpt_coefficient_mu    0.521
_shelx_estimated_absorpt_T_min   0.889
_shelx_estimated_absorpt_T_max   0.928
_exptl_absorpt_correction_type   multi-scan
_exptl_absorpt_correction_T_min  0.67
_exptl_absorpt_correction_T_max  0.75
_exptl_absorpt_process_details   'SADABS, Blessing, Acta Cryst 1995 A51 33-38'
_exptl_absorpt_special_details   ?
_diffrn_ambient_temperature      100(2)
_diffrn_radiation_wavelength     0.71073
_diffrn_radiation_type           MoK\a
_diffrn_source                   'fine-focus sealed tube'
_diffrn_measurement_device_type  'Bruker D8 KAPPA II (APEX II detector)'
_diffrn_radiation_monochromator  'Triumph Goebel mirror'
_diffrn_measurement_method       'Data collection strategy APEX 3/Queen'
_diffrn_detector_area_resol_mean 512
_diffrn_reflns_number            531193
_diffrn_reflns_av_unetI/netI     0.1009
_diffrn_reflns_av_R_equivalents  0.1619
_diffrn_reflns_limit_h_min       -29
_diffrn_reflns_limit_h_max       29
_diffrn_reflns_limit_k_min       -73
_diffrn_reflns_limit_k_max       73
_diffrn_reflns_limit_l_min       -27
_diffrn_reflns_limit_l_max       27
_diffrn_reflns_theta_min         0.789
_diffrn_reflns_theta_max         30.607
_diffrn_reflns_theta_full        25.242
_diffrn_measured_fraction_theta_max 0.995
_diffrn_measured_fraction_theta_full 1.000
_diffrn_reflns_Laue_measured_fraction_max 0.995
_diffrn_reflns_Laue_measured_fraction_full 1.000
_diffrn_reflns_point_group_measured_fraction_max 0.995
_diffrn_reflns_point_group_measured_fraction_full 1.000
_reflns_number_total             61028
_reflns_number_gt                36669
_reflns_threshold_expression     'I > 2\s(I)'
_reflns_Friedel_coverage         0.000
_reflns_Friedel_fraction_max     .
_reflns_Friedel_fraction_full    .

_reflns_special_details          
; 
 Reflections were merged by SHELXL according to the crystal 
 class for the calculation of statistics and refinement. 
  
 _reflns_Friedel_fraction is defined as the number of unique 
 Friedel pairs measured divided by the number that would be 
 possible theoretically, ignoring centric projections and 
 systematic absences. 
;

_computing_data_collection       'BRUKER APEX3(v2019.1-0)'
_computing_cell_refinement       'BRUKER APEX3(v2019.1-0)'
_computing_data_reduction        'BRUKER APEX3(v2019.1-0)'
_computing_structure_solution    'BRUKER APEX3(v2019.1-0)'
_computing_structure_refinement  'SHELXL-2017/1 (Sheldrick, 2017)'
_computing_molecular_graphics    'ORTEP/PLATON (Spek)'
_computing_publication_material  'BRUKER AXS SHELXTL (c) 2008 / Vers. 2008/4'
_refine_special_details          
;
 Treatment of hydrogen atoms:    
 Riding model on idealized geometries 
 with the 1.2 fold isotropic displacement 
 parameters of the equivalent Uij of the 
 corresponding carbon atom.
 The methyl groups are idealized with
 tetrahedral angles in a combined 
 rotating and rigid group refinement
 with the 1.5 fold isotropic displacement
 parameters of the equivalent Uij of the 
 corresponding carbon atom.
 Disorder:
 A phenyl ring is disordered over two positions. Its bond lengths and angles
 were resstrained to be equal (SADI) and RIGU and SIMU restraints were applied
 to its displacement parameters. Strongly correlated displacements were
 refined with equal displacement parameters (EADP). The ring was restrained
 to planarity (FLAT).
 Poor data quality:
 The crystal diffracted rather weakly and might be modulated. Consequently,
 quantitative results should be carefully assessed.
;
_refine_ls_structure_factor_coef Fsqd
_refine_ls_matrix_type           full
_refine_ls_weighting_scheme      calc
_refine_ls_weighting_details     
'w=1/[\s^2^(Fo^2^)+(0.0213P)^2^+43.1572P] where P=(Fo^2^+2Fc^2^)/3'
_atom_sites_solution_primary     direct
_atom_sites_solution_secondary   difmap
_atom_sites_solution_hydrogens   geom
_refine_ls_hydrogen_treatment    constr
_refine_ls_extinction_method     none
_refine_ls_extinction_coef       .
_refine_ls_number_reflns         61028
_refine_ls_number_parameters     2258
_refine_ls_number_restraints     391
_refine_ls_R_factor_all          0.1449
_refine_ls_R_factor_gt           0.0794
_refine_ls_wR_factor_ref         0.1670
_refine_ls_wR_factor_gt          0.1447
_refine_ls_goodness_of_fit_ref   1.094
_refine_ls_restrained_S_all      1.091
_refine_ls_shift/su_max          0.001
_refine_ls_shift/su_mean         0.000

loop_
_atom_site_label
_atom_site_type_symbol
_atom_site_fract_x
_atom_site_fract_y
_atom_site_fract_z
_atom_site_U_iso_or_equiv
_atom_site_adp_type
_atom_site_occupancy
_atom_site_site_symmetry_order
_atom_site_calc_flag
_atom_site_refinement_flags_posn
_atom_site_refinement_flags_adp
_atom_site_refinement_flags_occupancy
_atom_site_disorder_assembly
_atom_site_disorder_group
Ga1_1 Ga 0.20406(2) -0.11430(2) -0.66698(2) 0.01353(7) Uani 1 1 d . . . . .
Cl1_1 Cl 0.23382(4) -0.11580(2) -0.77229(4) 0.02240(16) Uani 1 1 d . . . . .
Si1_1 Si 0.28372(4) -0.19300(2) -0.60141(4) 0.01473(17) Uani 1 1 d . . . . .
O1_1 O 0.26940(10) -0.16312(4) -0.63105(11) 0.0149(4) Uani 1 1 d . . . . .
O2_1 O 0.37414(12) -0.22629(5) -0.62886(14) 0.0284(6) Uani 1 1 d . . . . .
O3_1 O 0.32298(12) -0.26737(5) -0.66850(13) 0.0258(5) Uani 1 1 d . . . . .
O4_1 O 0.42813(12) -0.26626(5) -0.59880(14) 0.0303(6) Uani 1 1 d . . . . .
N1_1 N 0.10826(13) -0.11196(5) -0.70140(14) 0.0180(5) Uani 1 1 d . . . . .
N2_1 N 0.21731(13) -0.07754(5) -0.63904(14) 0.0161(5) Uani 1 1 d . . . . .
N3_1 N 0.31660(13) -0.20051(5) -0.51259(14) 0.0188(6) Uani 1 1 d . . . . .
N4_1 N 0.21916(12) -0.20925(5) -0.57778(14) 0.0168(5) Uani 1 1 d . . . . .
C1_1 C 0.08376(16) -0.09001(7) -0.73292(18) 0.0218(7) Uani 1 1 d . . . . .
C2_1 C 0.12030(17) -0.06717(7) -0.72913(18) 0.0232(7) Uani 1 1 d . . . . .
H2_1 H 0.102741 -0.054331 -0.763800 0.028 Uiso 1 1 calc R U . . .
C3_1 C 0.17873(16) -0.06050(6) -0.68189(18) 0.0213(7) Uani 1 1 d . . . . .
C4_1 C 0.01344(18) -0.08878(7) -0.7735(2) 0.0332(9) Uani 1 1 d . . . . .
H4A_1 H -0.000737 -0.070647 -0.778935 0.050 Uiso 1 1 calc R U . . .
H4B_1 H -0.014380 -0.098269 -0.746673 0.050 Uiso 1 1 calc R U . . .
H4C_1 H 0.009632 -0.096613 -0.821290 0.050 Uiso 1 1 calc R U . . .
C5_1 C 0.19595(19) -0.03195(7) -0.6789(2) 0.0319(9) Uani 1 1 d . . . . .
H5A_1 H 0.197752 -0.025860 -0.727419 0.048 Uiso 1 1 calc R U . . .
H5B_1 H 0.238813 -0.029355 -0.646452 0.048 Uiso 1 1 calc R U . . .
H5C_1 H 0.162432 -0.022163 -0.660968 0.048 Uiso 1 1 calc R U . . .
C6_1 C 0.06565(16) -0.13407(6) -0.70171(18) 0.0207(7) Uani 1 1 d . . . . .
C7_1 C 0.04566(16) -0.14922(7) -0.76444(19) 0.0234(7) Uani 1 1 d . . . . .
C8_1 C 0.00299(17) -0.16991(7) -0.7611(2) 0.0270(8) Uani 1 1 d . . . . .
H8_1 H -0.011622 -0.180311 -0.802826 0.032 Uiso 1 1 calc R U . . .
C9_1 C -0.01833(17) -0.17556(7) -0.6989(2) 0.0311(8) Uani 1 1 d . . . . .
H9_1 H -0.047258 -0.189723 -0.698042 0.037 Uiso 1 1 calc R U . . .
C10_1 C 0.00238(17) -0.16059(7) -0.6377(2) 0.0288(8) Uani 1 1 d . . . . .
H10_1 H -0.012461 -0.164743 -0.595030 0.035 Uiso 1 1 calc R U . . .
C11_1 C 0.04464(16) -0.13950(7) -0.63713(19) 0.0230(7) Uani 1 1 d . . . . .
C12_1 C 0.06952(18) -0.14465(7) -0.83369(18) 0.0275(8) Uani 1 1 d . . . . .
H12_1 H 0.093725 -0.127788 -0.829045 0.033 Uiso 1 1 calc R U . . .
C13_1 C 0.0119(2) -0.14290(9) -0.8999(2) 0.0425(11) Uani 1 1 d . . . . .
H13A_1 H 0.028695 -0.138057 -0.942609 0.064 Uiso 1 1 calc R U . . .
H13B_1 H -0.019489 -0.129786 -0.891136 0.064 Uiso 1 1 calc R U . . .
H13C_1 H -0.010097 -0.159758 -0.908114 0.064 Uiso 1 1 calc R U . . .
C14_1 C 0.1169(2) -0.16600(8) -0.8454(2) 0.0350(9) Uani 1 1 d . . . . .
H14A_1 H 0.093793 -0.182662 -0.851253 0.052 Uiso 1 1 calc R U . . .
H14B_1 H 0.153659 -0.166847 -0.803493 0.052 Uiso 1 1 calc R U . . .
H14C_1 H 0.133542 -0.162192 -0.888817 0.052 Uiso 1 1 calc R U . . .
C15_1 C 0.06320(17) -0.12212(7) -0.57081(19) 0.0252(7) Uani 1 1 d . . . . .
H15_1 H 0.108289 -0.115215 -0.569356 0.030 Uiso 1 1 calc R U . . .
C16_1 C 0.01610(19) -0.09889(8) -0.5778(2) 0.0358(9) Uani 1 1 d . . . . .
H16A_1 H 0.021021 -0.088216 -0.619042 0.054 Uiso 1 1 calc R U . . .
H16B_1 H 0.026481 -0.088486 -0.533559 0.054 Uiso 1 1 calc R U . . .
H16C_1 H -0.029226 -0.105160 -0.585157 0.054 Uiso 1 1 calc R U . . .
C17_1 C 0.06484(19) -0.13646(9) -0.5001(2) 0.0357(9) Uani 1 1 d . . . . .
H17A_1 H 0.020090 -0.141385 -0.497057 0.054 Uiso 1 1 calc R U . . .
H17B_1 H 0.083587 -0.125146 -0.459362 0.054 Uiso 1 1 calc R U . . .
H17C_1 H 0.091914 -0.152075 -0.498307 0.054 Uiso 1 1 calc R U . . .
C18_1 C 0.26707(16) -0.06681(6) -0.58020(17) 0.0177(6) Uani 1 1 d . . . . .
C19_1 C 0.33343(16) -0.06676(6) -0.58531(17) 0.0207(7) Uani 1 1 d . . . . .
C20_1 C 0.37907(18) -0.05560(7) -0.52915(19) 0.0271(8) Uani 1 1 d . . . . .
H20_1 H 0.424146 -0.055458 -0.531484 0.033 Uiso 1 1 calc R U . . .
C21_1 C 0.3603(2) -0.04473(8) -0.4702(2) 0.0341(9) Uani 1 1 d . . . . .
H21_1 H 0.392130 -0.036964 -0.432795 0.041 Uiso 1 1 calc R U . . .
C22_1 C 0.29508(19) -0.04520(7) -0.4656(2) 0.0315(8) Uani 1 1 d . . . . .
H22_1 H 0.282617 -0.037968 -0.424457 0.038 Uiso 1 1 calc R U . . .
C23_1 C 0.24715(17) -0.05605(7) -0.52021(19) 0.0241(7) Uani 1 1 d . . . . .
C24_1 C 0.35572(18) -0.07816(8) -0.65019(19) 0.0282(8) Uani 1 1 d . . . . .
H24_1 H 0.329059 -0.094125 -0.664958 0.034 Uiso 1 1 calc R U . . .
C25_1 C 0.3423(2) -0.05976(10) -0.7136(2) 0.0444(11) Uani 1 1 d . . . . .
H25A_1 H 0.356798 -0.067648 -0.754554 0.067 Uiso 1 1 calc R U . . .
H25B_1 H 0.366234 -0.043536 -0.700233 0.067 Uiso 1 1 calc R U . . .
H25C_1 H 0.295084 -0.056158 -0.727148 0.067 Uiso 1 1 calc R U . . .
C26_1 C 0.42785(19) -0.08609(9) -0.6355(2) 0.0383(10) Uani 1 1 d . . . . .
H26A_1 H 0.436181 -0.096292 -0.676173 0.057 Uiso 1 1 calc R U . . .
H26B_1 H 0.438226 -0.096529 -0.591315 0.057 Uiso 1 1 calc R U . . .
H26C_1 H 0.455476 -0.070540 -0.629434 0.057 Uiso 1 1 calc R U . . .
C27_1 C 0.17549(19) -0.05476(8) -0.5125(2) 0.0327(9) Uani 1 1 d . . . . .
H27_1 H 0.146542 -0.061463 -0.557843 0.039 Uiso 1 1 calc R U . . .
C28_1 C 0.1563(3) -0.02618(10) -0.5006(3) 0.0605(14) Uani 1 1 d . . . . .
H28A_1 H 0.164638 -0.015390 -0.540213 0.091 Uiso 1 1 calc R U . . .
H28B_1 H 0.182502 -0.019834 -0.454720 0.091 Uiso 1 1 calc R U . . .
H28C_1 H 0.109538 -0.025338 -0.499376 0.091 Uiso 1 1 calc R U . . .
C29_1 C 0.1636(2) -0.07065(9) -0.4487(2) 0.0376(10) Uani 1 1 d . . . . .
H29A_1 H 0.117674 -0.068785 -0.444795 0.056 Uiso 1 1 calc R U . . .
H29B_1 H 0.192450 -0.064422 -0.404168 0.056 Uiso 1 1 calc R U . . .
H29C_1 H 0.172999 -0.088939 -0.456008 0.056 Uiso 1 1 calc R U . . .
C30_1 C 0.23858(15) -0.14309(6) -0.59627(16) 0.0153(6) Uani 1 1 d . . . . .
H30_1 H 0.200510 -0.150958 -0.579665 0.018 Uiso 1 1 calc R U . . .
C31_1 C 0.28545(16) -0.13250(6) -0.53150(16) 0.0177(6) Uani 1 1 d . . . . .
C32_1 C 0.35168(16) -0.12905(6) -0.53153(17) 0.0204(7) Uani 1 1 d . . . . .
H32_1 H 0.367958 -0.133889 -0.572793 0.025 Uiso 1 1 calc R U . . .
C33_1 C 0.39446(18) -0.11855(7) -0.47148(19) 0.0279(8) Uani 1 1 d . . . . .
H33_1 H 0.439668 -0.116462 -0.471881 0.033 Uiso 1 1 calc R U . . .
C34_1 C 0.3711(2) -0.11119(8) -0.4115(2) 0.0344(9) Uani 1 1 d . . . . .
H34_1 H 0.400060 -0.103817 -0.370948 0.041 Uiso 1 1 calc R U . . .
C35_1 C 0.3054(2) -0.11462(8) -0.41097(19) 0.0350(9) Uani 1 1 d . . . . .
H35_1 H 0.289097 -0.109498 -0.369922 0.042 Uiso 1 1 calc R U . . .
C36_1 C 0.26285(19) -0.12554(7) -0.47035(18) 0.0274(8) Uani 1 1 d . . . . .
H36_1 H 0.218058 -0.128248 -0.468947 0.033 Uiso 1 1 calc R U . . .
C37_1 C 0.26057(15) -0.21784(7) -0.50780(16) 0.0190(6) Uani 1 1 d . . . . .
H37_1 H 0.273748 -0.236348 -0.511397 0.023 Uiso 1 1 calc R U . . .
C38_1 C 0.22967(16) -0.21441(7) -0.44373(17) 0.0226(7) Uani 1 1 d . . . . .
C39_1 C 0.20559(16) -0.19048(7) -0.42769(18) 0.0253(7) Uani 1 1 d . . . . .
H39_1 H 0.211248 -0.175775 -0.455908 0.030 Uiso 1 1 calc R U . . .
C40_1 C 0.17345(18) -0.18773(9) -0.37121(19) 0.0326(9) Uani 1 1 d . . . . .
H40_1 H 0.156619 -0.171325 -0.361364 0.039 Uiso 1 1 calc R U . . .
C41_1 C 0.16591(19) -0.20925(10) -0.3287(2) 0.0412(11) Uani 1 1 d . . . . .
H41_1 H 0.143681 -0.207449 -0.290172 0.049 Uiso 1 1 calc R U . . .
C42_1 C 0.1904(2) -0.23277(9) -0.3425(2) 0.0406(11) Uani 1 1 d . . . . .
H42_1 H 0.185755 -0.247275 -0.313166 0.049 Uiso 1 1 calc R U . . .
C43_1 C 0.22236(18) -0.23556(8) -0.4002(2) 0.0313(9) Uani 1 1 d . . . . .
H43_1 H 0.239210 -0.252000 -0.409676 0.038 Uiso 1 1 calc R U . . .
C44_1 C 0.37959(16) -0.20164(7) -0.45949(17) 0.0220(7) Uani 1 1 d . . . . .
C45_1 C 0.39766(17) -0.22948(8) -0.4357(2) 0.0328(9) Uani 1 1 d . . . . .
H45A_1 H 0.399041 -0.240137 -0.478121 0.049 Uiso 1 1 calc R U . . .
H45B_1 H 0.364684 -0.236468 -0.410918 0.049 Uiso 1 1 calc R U . . .
H45C_1 H 0.440841 -0.229689 -0.402743 0.049 Uiso 1 1 calc R U . . .
C46_1 C 0.37501(17) -0.18530(8) -0.39354(18) 0.0307(8) Uani 1 1 d . . . . .
H46A_1 H 0.364972 -0.167306 -0.408458 0.046 Uiso 1 1 calc R U . . .
H46B_1 H 0.416986 -0.185954 -0.358481 0.046 Uiso 1 1 calc R U . . .
H46C_1 H 0.340128 -0.192147 -0.371371 0.046 Uiso 1 1 calc R U . . .
C47_1 C 0.43362(15) -0.19045(7) -0.49428(18) 0.0236(7) Uani 1 1 d . . . . .
H47A_1 H 0.439196 -0.201577 -0.534443 0.035 Uiso 1 1 calc R U . . .
H47B_1 H 0.474982 -0.189666 -0.458256 0.035 Uiso 1 1 calc R U . . .
H47C_1 H 0.421190 -0.172977 -0.512380 0.035 Uiso 1 1 calc R U . . .
C48_1 C 0.15908(15) -0.22256(6) -0.61447(17) 0.0190(7) Uani 1 1 d . . . . .
C49_1 C 0.16957(18) -0.25160(7) -0.6226(2) 0.0289(8) Uani 1 1 d . . . . .
H49A_1 H 0.129190 -0.259416 -0.650491 0.043 Uiso 1 1 calc R U . . .
H49B_1 H 0.180840 -0.259650 -0.574767 0.043 Uiso 1 1 calc R U . . .
H49C_1 H 0.205420 -0.254373 -0.647883 0.043 Uiso 1 1 calc R U . . .
C50_1 C 0.10424(15) -0.21833(7) -0.57307(18) 0.0233(7) Uani 1 1 d . . . . .
H50A_1 H 0.099063 -0.199735 -0.565365 0.035 Uiso 1 1 calc R U . . .
H50B_1 H 0.115660 -0.227154 -0.526297 0.035 Uiso 1 1 calc R U . . .
H50C_1 H 0.062971 -0.225397 -0.601094 0.035 Uiso 1 1 calc R U . . .
C51_1 C 0.13870(16) -0.20989(7) -0.68894(18) 0.0233(7) Uani 1 1 d . . . . .
H51A_1 H 0.173188 -0.212608 -0.716127 0.035 Uiso 1 1 calc R U . . .
H51B_1 H 0.132226 -0.191260 -0.683152 0.035 Uiso 1 1 calc R U . . .
H51C_1 H 0.097630 -0.217682 -0.715181 0.035 Uiso 1 1 calc R U . . .
C52_1 C 0.32277(16) -0.21062(6) -0.67100(18) 0.0189(6) Uani 1 1 d . . . . .
H52_1 H 0.288770 -0.223033 -0.696472 0.023 Uiso 1 1 calc R U . . .
C53_1 C 0.34953(16) -0.19677(6) -0.73046(17) 0.0184(6) Uani 1 1 d . . . . .
C54_1 C 0.40370(16) -0.17711(6) -0.69971(18) 0.0213(7) Uani 1 1 d . . . . .
H54A_1 H 0.386135 -0.163913 -0.670966 0.026 Uiso 1 1 calc R U . . .
H54B_1 H 0.440518 -0.186117 -0.667373 0.026 Uiso 1 1 calc R U . . .
C55_1 C 0.29338(16) -0.18284(6) -0.78173(17) 0.0213(7) Uani 1 1 d . . . . .
H55A_1 H 0.273555 -0.169857 -0.754363 0.026 Uiso 1 1 calc R U . . .
H55B_1 H 0.258966 -0.195549 -0.802569 0.026 Uiso 1 1 calc R U . . .
C56_1 C 0.37849(18) -0.21701(7) -0.7755(2) 0.0258(7) Uani 1 1 d . . . . .
H56A_1 H 0.415476 -0.226199 -0.743899 0.031 Uiso 1 1 calc R U . . .
H56B_1 H 0.344433 -0.229969 -0.795480 0.031 Uiso 1 1 calc R U . . .
C57_1 C 0.42878(17) -0.16381(7) -0.7610(2) 0.0253(7) Uani 1 1 d . . . . .
H57_1 H 0.463802 -0.151031 -0.740280 0.030 Uiso 1 1 calc R U . . .
C58_1 C 0.37197(18) -0.14977(7) -0.81079(19) 0.0259(7) Uani 1 1 d . . . . .
H58A_1 H 0.388145 -0.141014 -0.850097 0.031 Uiso 1 1 calc R U . . .
H58B_1 H 0.353739 -0.136408 -0.783109 0.031 Uiso 1 1 calc R U . . .
C59_1 C 0.31820(18) -0.16925(7) -0.84297(18) 0.0254(7) Uani 1 1 d . . . . .
H59_1 H 0.280965 -0.159985 -0.875077 0.030 Uiso 1 1 calc R U . . .
C60_1 C 0.3467(2) -0.18948(8) -0.8869(2) 0.0341(9) Uani 1 1 d . . . . .
H60A_1 H 0.312140 -0.201979 -0.908807 0.041 Uiso 1 1 calc R U . . .
H60B_1 H 0.363001 -0.180844 -0.926360 0.041 Uiso 1 1 calc R U . . .
C61_1 C 0.40285(19) -0.20369(7) -0.8375(2) 0.0311(9) Uani 1 1 d . . . . .
H61_1 H 0.421285 -0.217009 -0.866004 0.037 Uiso 1 1 calc R U . . .
C62_1 C 0.45701(18) -0.18428(7) -0.8047(2) 0.0300(8) Uani 1 1 d . . . . .
H62A_1 H 0.493735 -0.193516 -0.772926 0.036 Uiso 1 1 calc R U . . .
H62B_1 H 0.474179 -0.175758 -0.843708 0.036 Uiso 1 1 calc R U . . .
C63_1 C 0.34100(17) -0.29450(7) -0.64718(18) 0.0231(7) Uani 1 1 d . . . . .
C64_1 C 0.41642(18) -0.29230(7) -0.62765(19) 0.0257(7) Uani 1 1 d . . . . .
C65_1 C 0.3134(2) -0.31247(8) -0.7081(2) 0.0393(10) Uani 1 1 d . . . . .
H65A_1 H 0.322423 -0.305555 -0.753140 0.059 Uiso 1 1 calc R U . . .
H65B_1 H 0.265849 -0.314048 -0.712565 0.059 Uiso 1 1 calc R U . . .
H65C_1 H 0.333871 -0.329564 -0.698463 0.059 Uiso 1 1 calc R U . . .
C66_1 C 0.3108(2) -0.30011(8) -0.5821(2) 0.0347(9) Uani 1 1 d . . . . .
H66A_1 H 0.263196 -0.297431 -0.595521 0.052 Uiso 1 1 calc R U . . .
H66B_1 H 0.329829 -0.288401 -0.542500 0.052 Uiso 1 1 calc R U . . .
H66C_1 H 0.319973 -0.318100 -0.566681 0.052 Uiso 1 1 calc R U . . .
C67_1 C 0.4472(2) -0.29353(8) -0.6931(2) 0.0375(10) Uani 1 1 d . . . . .
H67A_1 H 0.443140 -0.311163 -0.712786 0.056 Uiso 1 1 calc R U . . .
H67B_1 H 0.493743 -0.288842 -0.679014 0.056 Uiso 1 1 calc R U . . .
H67C_1 H 0.424636 -0.281392 -0.729916 0.056 Uiso 1 1 calc R U . . .
C68_1 C 0.45003(19) -0.31136(8) -0.5701(2) 0.0342(9) Uani 1 1 d . . . . .
H68A_1 H 0.436971 -0.329072 -0.585439 0.051 Uiso 1 1 calc R U . . .
H68B_1 H 0.436953 -0.307629 -0.524463 0.051 Uiso 1 1 calc R U . . .
H68C_1 H 0.497774 -0.309634 -0.563381 0.051 Uiso 1 1 calc R U . . .
B1_1 B 0.37447(19) -0.25293(8) -0.6323(2) 0.0231(8) Uani 1 1 d . . . . .
Ga1_2 Ga 0.20620(2) -0.04783(2) -0.17041(2) 0.01386(7) Uani 1 1 d . . . . .
Cl1_2 Cl 0.23458(4) -0.03658(2) -0.27248(4) 0.02239(16) Uani 1 1 d . . . . .
Si1_2 Si 0.28667(4) 0.02626(2) -0.07355(4) 0.01224(16) Uani 1 1 d . . . . .
O1_2 O 0.27369(10) -0.00239(4) -0.11162(11) 0.0141(4) Uani 1 1 d . . . . .
O2_2 O 0.37545(11) 0.06292(4) -0.08372(12) 0.0209(5) Uani 1 1 d . . . . .
O3_2 O 0.32246(11) 0.10262(4) -0.13193(12) 0.0227(5) Uani 1 1 d . . . . .
O4_2 O 0.42472(12) 0.10436(5) -0.05638(13) 0.0254(5) Uani 1 1 d . . . . .
N1_2 N 0.22298(13) -0.08521(5) -0.16488(14) 0.0163(5) Uani 1 1 d . . . . .
N2_2 N 0.11062(13) -0.05075(5) -0.20685(14) 0.0187(5) Uani 1 1 d . . . . .
N3_2 N 0.31484(12) 0.03000(5) 0.01810(13) 0.0134(5) Uani 1 1 d . . . . .
N4_2 N 0.22101(12) 0.04160(5) -0.04991(13) 0.0145(5) Uani 1 1 d . . . . .
C1_2 C 0.18730(16) -0.09943(6) -0.21890(17) 0.0200(7) Uani 1 1 d . . . . .
C2_2 C 0.12753(17) -0.09138(6) -0.26184(17) 0.0220(7) Uani 1 1 d . . . . .
H2_2 H 0.111355 -0.101491 -0.303724 0.026 Uiso 1 1 calc R U . . .
C3_2 C 0.08851(16) -0.07029(7) -0.25094(17) 0.0216(7) Uani 1 1 d . . . . .
C4_2 C 0.21010(18) -0.12611(7) -0.2349(2) 0.0282(8) Uani 1 1 d . . . . .
H4A_2 H 0.201365 -0.128788 -0.287220 0.042 Uiso 1 1 calc R U . . .
H4B_2 H 0.186422 -0.139173 -0.212823 0.042 Uiso 1 1 calc R U . . .
H4C_2 H 0.257341 -0.127718 -0.214921 0.042 Uiso 1 1 calc R U . . .
C5_2 C 0.01728(18) -0.07137(7) -0.2909(2) 0.0329(9) Uani 1 1 d . . . . .
H5A_2 H 0.014015 -0.066177 -0.341212 0.049 Uiso 1 1 calc R U . . .
H5B_2 H -0.008871 -0.059554 -0.267863 0.049 Uiso 1 1 calc R U . . .
H5C_2 H 0.000687 -0.089084 -0.289270 0.049 Uiso 1 1 calc R U . . .
C6_2 C 0.27247(16) -0.09873(6) -0.11276(17) 0.0181(6) Uani 1 1 d . . . . .
C7_2 C 0.33995(15) -0.09517(6) -0.11302(17) 0.0183(6) Uani 1 1 d . . . . .
C8_2 C 0.38541(17) -0.10942(7) -0.06426(18) 0.0230(7) Uani 1 1 d . . . . .
H8_2 H 0.430787 -0.107653 -0.064227 0.028 Uiso 1 1 calc R U . . .
C9_2 C 0.36636(17) -0.12605(7) -0.01596(19) 0.0261(7) Uani 1 1 d . . . . .
H9_2 H 0.398490 -0.135549 0.017099 0.031 Uiso 1 1 calc R U . . .
C10_2 C 0.30117(18) -0.12898(7) -0.01534(19) 0.0275(8) Uani 1 1 d . . . . .
H10_2 H 0.288714 -0.140501 0.018457 0.033 Uiso 1 1 calc R U . . .
C11_2 C 0.25265(16) -0.11540(6) -0.06330(18) 0.0215(7) Uani 1 1 d . . . . .
C12_2 C 0.36189(17) -0.07619(7) -0.16493(17) 0.0226(7) Uani 1 1 d . . . . .
H12_2 H 0.334966 -0.060102 -0.165888 0.027 Uiso 1 1 calc R U . . .
C13_2 C 0.3491(2) -0.08695(8) -0.2422(2) 0.0336(9) Uani 1 1 d . . . . .
H13A_2 H 0.301873 -0.089679 -0.259750 0.050 Uiso 1 1 calc R U . . .
H13B_2 H 0.372261 -0.103467 -0.242416 0.050 Uiso 1 1 calc R U . . .
H13C_2 H 0.365055 -0.074564 -0.273700 0.050 Uiso 1 1 calc R U . . .
C14_2 C 0.43377(18) -0.06834(7) -0.1432(2) 0.0290(8) Uani 1 1 d . . . . .
H14A_2 H 0.461538 -0.083033 -0.150284 0.043 Uiso 1 1 calc R U . . .
H14B_2 H 0.444001 -0.063202 -0.092293 0.043 Uiso 1 1 calc R U . . .
H14C_2 H 0.442082 -0.053746 -0.173106 0.043 Uiso 1 1 calc R U . . .
C15_2 C 0.18094(17) -0.12001(7) -0.0595(2) 0.0281(8) Uani 1 1 d . . . . .
H15_2 H 0.152400 -0.110015 -0.099376 0.034 Uiso 1 1 calc R U . . .
C16_2 C 0.1617(2) -0.14871(8) -0.0686(3) 0.0446(11) Uani 1 1 d . . . . .
H16A_2 H 0.172473 -0.155381 -0.113063 0.067 Uiso 1 1 calc R U . . .
H16B_2 H 0.114413 -0.150516 -0.071348 0.067 Uiso 1 1 calc R U . . .
H16C_2 H 0.185891 -0.158573 -0.027202 0.067 Uiso 1 1 calc R U . . .
C17_2 C 0.16748(19) -0.11026(8) 0.0130(2) 0.0349(9) Uani 1 1 d . . . . .
H17A_2 H 0.175887 -0.091580 0.017415 0.052 Uiso 1 1 calc R U . . .
H17B_2 H 0.196428 -0.119308 0.052929 0.052 Uiso 1 1 calc R U . . .
H17C_2 H 0.121584 -0.113696 0.014661 0.052 Uiso 1 1 calc R U . . .
C18_2 C 0.06729(15) -0.03001(6) -0.19524(18) 0.0199(7) Uani 1 1 d . . . . .
C19_2 C 0.04694(16) -0.01107(7) -0.24902(18) 0.0221(7) Uani 1 1 d . . . . .
C20_2 C 0.00629(16) 0.00896(7) -0.2327(2) 0.0264(8) Uani 1 1 d . . . . .
H20_2 H -0.008615 0.021978 -0.267784 0.032 Uiso 1 1 calc R U . . .
C21_2 C -0.01225(16) 0.01013(7) -0.16763(19) 0.0253(7) Uani 1 1 d . . . . .
H21_2 H -0.038953 0.024009 -0.157758 0.030 Uiso 1 1 calc R U . . .
C22_2 C 0.00798(16) -0.00897(7) -0.11618(19) 0.0233(7) Uani 1 1 d . . . . .
H22_2 H -0.005671 -0.008103 -0.071530 0.028 Uiso 1 1 calc R U . . .
C23_2 C 0.04761(16) -0.02926(6) -0.12848(18) 0.0206(7) Uani 1 1 d . . . . .
C24_2 C 0.06669(18) -0.01098(7) -0.32185(18) 0.0263(7) Uani 1 1 d . . . . .
H24_2 H 0.091386 -0.027315 -0.326104 0.032 Uiso 1 1 calc R U . . .
C25_2 C 0.0061(2) -0.01008(9) -0.3846(2) 0.0423(10) Uani 1 1 d . . . . .
H25A_2 H 0.020036 -0.012401 -0.430448 0.063 Uiso 1 1 calc R U . . .
H25B_2 H -0.015839 0.006704 -0.384673 0.063 Uiso 1 1 calc R U . . .
H25C_2 H -0.024291 -0.023988 -0.378680 0.063 Uiso 1 1 calc R U . . .
C26_2 C 0.1116(2) 0.01204(8) -0.3281(2) 0.0345(9) Uani 1 1 d . . . . .
H26A_2 H 0.123240 0.011734 -0.375530 0.052 Uiso 1 1 calc R U . . .
H26B_2 H 0.151607 0.010866 -0.290196 0.052 Uiso 1 1 calc R U . . .
H26C_2 H 0.088641 0.028250 -0.322624 0.052 Uiso 1 1 calc R U . . .
C27_2 C 0.06598(17) -0.05100(7) -0.07360(18) 0.0229(7) Uani 1 1 d . . . . .
H27_2 H 0.110853 -0.057287 -0.076004 0.027 Uiso 1 1 calc R U . . .
C28_2 C 0.01793(19) -0.07376(7) -0.0931(2) 0.0327(9) Uani 1 1 d . . . . .
H28A_2 H 0.019798 -0.080280 -0.141184 0.049 Uiso 1 1 calc R U . . .
H28B_2 H -0.026761 -0.067858 -0.093097 0.049 Uiso 1 1 calc R U . . .
H28C_2 H 0.030096 -0.087646 -0.057525 0.049 Uiso 1 1 calc R U . . .
C29_2 C 0.06770(18) -0.04220(8) 0.00419(19) 0.0291(8) Uani 1 1 d . . . . .
H29A_2 H 0.094020 -0.026371 0.014389 0.044 Uiso 1 1 calc R U . . .
H29B_2 H 0.087305 -0.055869 0.037845 0.044 Uiso 1 1 calc R U . . .
H29C_2 H 0.022869 -0.038747 0.009959 0.044 Uiso 1 1 calc R U . . .
C30_2 C 0.23914(14) -0.02354(6) -0.08638(15) 0.0134(6) Uani 1 1 d . . . . .
H30_2 H 0.200314 -0.016305 -0.069885 0.016 Uiso 1 1 calc R U . . .
C31_2 C 0.28194(15) -0.03762(6) -0.02375(15) 0.0152(6) Uani 1 1 d . . . . .
C32_2 C 0.34895(16) -0.04049(6) -0.01957(16) 0.0185(6) Uani 1 1 d . . . . .
H32_2 H 0.368511 -0.032774 -0.055332 0.022 Uiso 1 1 calc R U . . .
C33_2 C 0.38789(17) -0.05457(7) 0.03652(17) 0.0241(7) Uani 1 1 d . . . . .
H33_2 H 0.433631 -0.056345 0.038645 0.029 Uiso 1 1 calc R U . . .
C34_2 C 0.3602(2) -0.06594(7) 0.08894(18) 0.0297(8) Uani 1 1 d . . . . .
H34_2 H 0.386627 -0.075732 0.126696 0.036 Uiso 1 1 calc R U . . .
C35_2 C 0.29354(19) -0.06294(7) 0.08597(18) 0.0277(8) Uani 1 1 d . . . . .
H35_2 H 0.274125 -0.070638 0.121874 0.033 Uiso 1 1 calc R U . . .
C36_2 C 0.25501(17) -0.04860(6) 0.03018(17) 0.0220(7) Uani 1 1 d . . . . .
H36_2 H 0.209586 -0.046324 0.029119 0.026 Uiso 1 1 calc R U . . .
C37_2 C 0.25976(15) 0.04748(6) 0.02360(16) 0.0164(6) Uani 1 1 d . . . . .
H37_2 H 0.274852 0.065915 0.026166 0.020 Uiso 1 1 calc R U . . .
C38_2 C 0.22430(15) 0.04191(6) 0.08401(17) 0.0181(6) Uani 1 1 d . . . . .
C39_2 C 0.20045(16) 0.01709(7) 0.09280(17) 0.0216(7) Uani 1 1 d . . . . .
H39_2 H 0.208872 0.003299 0.062824 0.026 Uiso 1 1 calc R U . . .
C40_2 C 0.16459(17) 0.01256(8) 0.14508(18) 0.0287(8) Uani 1 1 d . . . . .
H40_2 H 0.148332 -0.004352 0.150576 0.034 Uiso 1 1 calc R U . . .
C41_2 C 0.15203(18) 0.03247(9) 0.1897(2) 0.0348(9) Uani 1 1 d . . . . .
H41_2 H 0.126695 0.029262 0.224949 0.042 Uiso 1 1 calc R U . . .
C42_2 C 0.17666(19) 0.05691(9) 0.1825(2) 0.0358(9) Uani 1 1 d . . . . .
H42_2 H 0.168824 0.070563 0.213184 0.043 Uiso 1 1 calc R U . . .
C43_2 C 0.21309(17) 0.06156(7) 0.12995(18) 0.0259(8) Uani 1 1 d . . . . .
H43_2 H 0.230435 0.078364 0.125584 0.031 Uiso 1 1 calc R U . . .
C44_2 C 0.37560(15) 0.02836(6) 0.07398(16) 0.0162(6) Uani 1 1 d . . . . .
C45_2 C 0.36725(16) 0.00810(7) 0.13099(16) 0.0201(7) Uani 1 1 d . . . . .
H45A_2 H 0.356564 -0.008746 0.107584 0.030 Uiso 1 1 calc R U . . .
H45B_2 H 0.331654 0.013467 0.154220 0.030 Uiso 1 1 calc R U . . .
H45C_2 H 0.408221 0.006697 0.167441 0.030 Uiso 1 1 calc R U . . .
C46_2 C 0.43175(15) 0.02012(6) 0.03844(17) 0.0186(6) Uani 1 1 d . . . . .
H46A_2 H 0.419597 0.004140 0.010907 0.028 Uiso 1 1 calc R U . . .
H46B_2 H 0.471449 0.017094 0.075790 0.028 Uiso 1 1 calc R U . . .
H46C_2 H 0.440183 0.033848 0.005869 0.028 Uiso 1 1 calc R U . . .
C47_2 C 0.39279(16) 0.05474(7) 0.11089(18) 0.0227(7) Uani 1 1 d . . . . .
H47A_2 H 0.396628 0.067781 0.074453 0.034 Uiso 1 1 calc R U . . .
H47B_2 H 0.434604 0.053385 0.146012 0.034 Uiso 1 1 calc R U . . .
H47C_2 H 0.358079 0.059860 0.135743 0.034 Uiso 1 1 calc R U . . .
C48_2 C 0.16322(15) 0.05631(6) -0.08633(17) 0.0183(6) Uani 1 1 d . . . . .
C49_2 C 0.14651(17) 0.04616(7) -0.16397(17) 0.0249(7) Uani 1 1 d . . . . .
H49A_2 H 0.107345 0.055067 -0.190868 0.037 Uiso 1 1 calc R U . . .
H49B_2 H 0.138013 0.027486 -0.163569 0.037 Uiso 1 1 calc R U . . .
H49C_2 H 0.183490 0.049424 -0.187166 0.037 Uiso 1 1 calc R U . . .
C50_2 C 0.17623(17) 0.08559(7) -0.0868(2) 0.0277(8) Uani 1 1 d . . . . .
H50A_2 H 0.213445 0.088935 -0.109555 0.042 Uiso 1 1 calc R U . . .
H50B_2 H 0.186422 0.092085 -0.037092 0.042 Uiso 1 1 calc R U . . .
H50C_2 H 0.137111 0.094432 -0.114067 0.042 Uiso 1 1 calc R U . . .
C51_2 C 0.10460(16) 0.05135(7) -0.05070(19) 0.0265(8) Uani 1 1 d . . . . .
H51A_2 H 0.064975 0.059196 -0.080112 0.040 Uiso 1 1 calc R U . . .
H51B_2 H 0.113514 0.059063 -0.002348 0.040 Uiso 1 1 calc R U . . .
H51C_2 H 0.097959 0.032646 -0.046930 0.040 Uiso 1 1 calc R U . . .
C52_2 C 0.32965(15) 0.04689(6) -0.13425(16) 0.0154(6) Uani 1 1 d . . . . .
H52_2 H 0.295215 0.059135 -0.159771 0.018 Uiso 1 1 calc R U . . .
C53_2 C 0.36250(15) 0.03608(6) -0.19343(16) 0.0152(6) Uani 1 1 d . . . . .
C54_2 C 0.41322(15) 0.01477(6) -0.16531(17) 0.0177(6) Uani 1 1 d . . . . .
H54A_2 H 0.391481 0.000309 -0.145276 0.021 Uiso 1 1 calc R U . . .
H54B_2 H 0.447928 0.021848 -0.126092 0.021 Uiso 1 1 calc R U . . .
C55_2 C 0.30946(15) 0.02519(6) -0.25524(16) 0.0185(6) Uani 1 1 d . . . . .
H55A_2 H 0.277476 0.039003 -0.274294 0.022 Uiso 1 1 calc R U . . .
H55B_2 H 0.285568 0.011026 -0.236729 0.022 Uiso 1 1 calc R U . . .
C56_2 C 0.39823(16) 0.05822(6) -0.22484(17) 0.0200(7) Uani 1 1 d . . . . .
H56A_2 H 0.366511 0.072179 -0.243348 0.024 Uiso 1 1 calc R U . . .
H56B_2 H 0.432913 0.065597 -0.186123 0.024 Uiso 1 1 calc R U . . .
C57_2 C 0.44434(16) 0.00463(6) -0.22670(18) 0.0207(7) Uani 1 1 d . . . . .
H57_2 H 0.476807 -0.009291 -0.207717 0.025 Uiso 1 1 calc R U . . .
C58_2 C 0.39065(17) -0.00635(7) -0.28670(18) 0.0238(7) Uani 1 1 d . . . . .
H58A_2 H 0.368338 -0.020873 -0.267640 0.029 Uiso 1 1 calc R U . . .
H58B_2 H 0.410421 -0.013116 -0.326071 0.029 Uiso 1 1 calc R U . . .
C59_2 C 0.34049(17) 0.01483(7) -0.31628(17) 0.0221(7) Uani 1 1 d . . . . .
H59_2 H 0.305435 0.007474 -0.355528 0.027 Uiso 1 1 calc R U . . .
C60_2 C 0.37545(18) 0.03699(7) -0.34666(18) 0.0271(8) Uani 1 1 d . . . . .
H60A_2 H 0.343421 0.050711 -0.366352 0.032 Uiso 1 1 calc R U . . .
H60B_2 H 0.395173 0.030452 -0.386325 0.032 Uiso 1 1 calc R U . . .
C61_2 C 0.42924(17) 0.04818(7) -0.28635(18) 0.0244(7) Uani 1 1 d . . . . .
H61_2 H 0.451819 0.062769 -0.305888 0.029 Uiso 1 1 calc R U . . .
C62_2 C 0.47941(17) 0.02702(7) -0.25663(19) 0.0248(7) Uani 1 1 d . . . . .
H62A_2 H 0.514233 0.034245 -0.217795 0.030 Uiso 1 1 calc R U . . .
H62B_2 H 0.500203 0.020539 -0.295540 0.030 Uiso 1 1 calc R U . . .
C63_2 C 0.33796(17) 0.13038(6) -0.11755(18) 0.0226(7) Uani 1 1 d . . . . .
C64_2 C 0.41350(17) 0.12915(7) -0.09280(18) 0.0232(7) Uani 1 1 d . . . . .
C65_2 C 0.30360(19) 0.13896(7) -0.0579(2) 0.0315(9) Uani 1 1 d . . . . .
H65A_2 H 0.256193 0.136167 -0.073685 0.047 Uiso 1 1 calc R U . . .
H65B_2 H 0.312212 0.157396 -0.047672 0.047 Uiso 1 1 calc R U . . .
H65C_2 H 0.320340 0.128818 -0.014174 0.047 Uiso 1 1 calc R U . . .
C66_2 C 0.3125(2) 0.14526(8) -0.1861(2) 0.0440(11) Uani 1 1 d . . . . .
H66A_2 H 0.326191 0.136586 -0.226491 0.066 Uiso 1 1 calc R U . . .
H66B_2 H 0.330269 0.162907 -0.181111 0.066 Uiso 1 1 calc R U . . .
H66C_2 H 0.264432 0.145977 -0.195454 0.066 Uiso 1 1 calc R U . . .
C67_2 C 0.44314(19) 0.15047(7) -0.0401(2) 0.0306(8) Uani 1 1 d . . . . .
H67A_2 H 0.490656 0.147833 -0.025037 0.046 Uiso 1 1 calc R U . . .
H67B_2 H 0.423335 0.149892 0.002370 0.046 Uiso 1 1 calc R U . . .
H67C_2 H 0.434456 0.167385 -0.063692 0.046 Uiso 1 1 calc R U . . .
C68_2 C 0.4479(2) 0.12807(8) -0.1563(2) 0.0352(9) Uani 1 1 d . . . . .
H68A_2 H 0.427100 0.114787 -0.190558 0.053 Uiso 1 1 calc R U . . .
H68B_2 H 0.494311 0.123778 -0.138543 0.053 Uiso 1 1 calc R U . . .
H68C_2 H 0.444250 0.144967 -0.180403 0.053 Uiso 1 1 calc R U . . .
B1_2 B 0.37418(18) 0.08925(7) -0.09027(19) 0.0183(7) Uani 1 1 d . . . . .
Ga1_3 Ga 0.20856(2) 0.21597(2) 0.33427(2) 0.01339(7) Uani 1 1 d . . . . .
Cl1_3 Cl 0.24917(4) 0.20908(2) 0.23690(4) 0.01808(15) Uani 1 1 d . . . . .
Si1_3 Si 0.28775(4) 0.14113(2) 0.42639(4) 0.01238(16) Uani 1 1 d . . . . .
O1_3 O 0.27572(10) 0.17046(4) 0.39223(11) 0.0139(4) Uani 1 1 d . . . . .
O2_3 O 0.37642(11) 0.10496(4) 0.41281(12) 0.0204(5) Uani 1 1 d . . . . .
O3_3 O 0.32280(11) 0.06533(4) 0.36409(12) 0.0226(5) Uani 1 1 d . . . . .
O4_3 O 0.42792(12) 0.06387(4) 0.43328(13) 0.0252(5) Uani 1 1 d . . . . .
N1_3 N 0.11511(12) 0.21874(5) 0.28848(14) 0.0189(5) Uani 1 1 d . . . . .
N2_3 N 0.22297(12) 0.25322(5) 0.34842(13) 0.0152(5) Uani 1 1 d . . . . .
N3_3 N 0.31563(12) 0.13589(5) 0.51736(13) 0.0144(5) Uani 1 1 d . . . . .
N4_3 N 0.22140(12) 0.12531(5) 0.44756(13) 0.0152(5) Uani 1 1 d . . . . .
C1_3 C 0.09612(17) 0.23917(7) 0.24623(19) 0.0258(8) Uani 1 1 d . . . . .
C2_3 C 0.13622(17) 0.26083(7) 0.24362(18) 0.0257(8) Uani 1 1 d . . . . .
H2_3 H 0.123669 0.271716 0.202578 0.031 Uiso 1 1 calc R U . . .
C3_3 C 0.19249(17) 0.26841(6) 0.29403(17) 0.0205(7) Uani 1 1 d . . . . .
C4_3 C 0.02824(19) 0.24057(8) 0.1987(2) 0.0418(11) Uani 1 1 d . . . . .
H4A_3 H 0.030489 0.236321 0.148908 0.063 Uiso 1 1 calc R U . . .
H4B_3 H 0.010725 0.258130 0.200406 0.063 Uiso 1 1 calc R U . . .
H4C_3 H -0.000590 0.228176 0.215913 0.063 Uiso 1 1 calc R U . . .
C5_3 C 0.2193(2) 0.29510(7) 0.28588(19) 0.0303(8) Uani 1 1 d . . . . .
H5A_3 H 0.257195 0.293788 0.263159 0.045 Uiso 1 1 calc R U . . .
H5B_3 H 0.232831 0.303147 0.333549 0.045 Uiso 1 1 calc R U . . .
H5C_3 H 0.185180 0.305720 0.255621 0.045 Uiso 1 1 calc R U . . .
C6_3 C 0.06868(16) 0.19774(7) 0.29051(19) 0.0243(7) Uani 1 1 d . . . . .
C7_3 C 0.05370(16) 0.18001(7) 0.2332(2) 0.0247(7) Uani 1 1 d . . . . .
C8_3 C 0.00865(17) 0.16030(7) 0.2384(2) 0.0309(8) Uani 1 1 d . . . . .
H8_3 H -0.002426 0.148008 0.200440 0.037 Uiso 1 1 calc R U . . .
C9_3 C -0.01983(19) 0.15840(8) 0.2973(2) 0.0359(9) Uani 1 1 d . . . . .
H9_3 H -0.050567 0.144978 0.299316 0.043 Uiso 1 1 calc R U . . .
C10_3 C -0.00404(19) 0.17587(8) 0.3533(2) 0.0378(10) Uani 1 1 d . . . . .
H10_3 H -0.023864 0.174172 0.393806 0.045 Uiso 1 1 calc R U . . .
C11_3 C 0.04051(18) 0.19602(8) 0.3519(2) 0.0332(9) Uani 1 1 d . . . . .
C12_3 C 0.08400(17) 0.18075(7) 0.16665(18) 0.0265(8) Uani 1 1 d . . . . .
H12_3 H 0.108909 0.197358 0.167764 0.032 Uiso 1 1 calc R U . . .
C13_3 C 0.0315(2) 0.18001(9) 0.0958(2) 0.0418(10) Uani 1 1 d . . . . .
H13A_3 H 0.052624 0.182483 0.054774 0.063 Uiso 1 1 calc R U . . .
H13B_3 H -0.000536 0.193872 0.096202 0.063 Uiso 1 1 calc R U . . .
H13C_3 H 0.009117 0.163206 0.091354 0.063 Uiso 1 1 calc R U . . .
C14_3 C 0.13231(19) 0.15843(7) 0.1678(2) 0.0329(9) Uani 1 1 d . . . . .
H14A_3 H 0.109095 0.141896 0.167423 0.049 Uiso 1 1 calc R U . . .
H14B_3 H 0.167095 0.159565 0.211539 0.049 Uiso 1 1 calc R U . . .
H14C_3 H 0.151755 0.159492 0.125157 0.049 Uiso 1 1 calc R U . . .
C15_3 C 0.0550(2) 0.21580(8) 0.4123(2) 0.0380(10) Uani 1 1 d . . . . .
H15_3 H 0.102207 0.220890 0.418461 0.046 Uiso 1 1 calc R U . . .
C16_3 C 0.0136(2) 0.24032(9) 0.3920(3) 0.0538(13) Uani 1 1 d . . . . .
H16A_3 H 0.025207 0.248419 0.349658 0.081 Uiso 1 1 calc R U . . .
H16B_3 H 0.022331 0.252509 0.432600 0.081 Uiso 1 1 calc R U . . .
H16C_3 H -0.033037 0.235716 0.380903 0.081 Uiso 1 1 calc R U . . .
C17_3 C 0.0456(3) 0.20507(11) 0.4853(3) 0.0614(15) Uani 1 1 d . . . . .
H17A_3 H -0.001270 0.202403 0.483364 0.092 Uiso 1 1 calc R U . . .
H17B_3 H 0.063302 0.217456 0.523722 0.092 Uiso 1 1 calc R U . . .
H17C_3 H 0.068876 0.188520 0.495263 0.092 Uiso 1 1 calc R U . . .
C18_3 C 0.27045(16) 0.26488(6) 0.40718(17) 0.0185(6) Uani 1 1 d . . . . .
C19_3 C 0.33702(17) 0.26573(7) 0.40426(19) 0.0241(7) Uani 1 1 d . . . . .
C20_3 C 0.38106(19) 0.27658(7) 0.4634(2) 0.0307(8) Uani 1 1 d . . . . .
H20_3 H 0.426611 0.276999 0.463257 0.037 Uiso 1 1 calc R U . . .
C21_3 C 0.3593(2) 0.28665(8) 0.52160(19) 0.0333(9) Uani 1 1 d . . . . .
H21_3 H 0.389851 0.293815 0.561256 0.040 Uiso 1 1 calc R U . . .
C22_3 C 0.29323(19) 0.28629(7) 0.52209(18) 0.0281(8) Uani 1 1 d . . . . .
H22_3 H 0.278753 0.293570 0.562014 0.034 Uiso 1 1 calc R U . . .
C23_3 C 0.24710(17) 0.27550(6) 0.46544(18) 0.0224(7) Uani 1 1 d . . . . .
C24_3 C 0.36300(18) 0.25628(8) 0.3391(2) 0.0310(8) Uani 1 1 d . . . . .
H24_3 H 0.324295 0.253036 0.298813 0.037 Uiso 1 1 calc R U . . .
C25_3 C 0.4057(2) 0.27694(10) 0.3136(3) 0.0546(14) Uani 1 1 d . . . . .
H25A_3 H 0.418292 0.271027 0.269387 0.082 Uiso 1 1 calc R U . . .
H25B_3 H 0.445218 0.279883 0.351248 0.082 Uiso 1 1 calc R U . . .
H25C_3 H 0.380793 0.293137 0.303969 0.082 Uiso 1 1 calc R U . . .
C26_3 C 0.4013(2) 0.23080(9) 0.3544(2) 0.0452(11) Uani 1 1 d . . . . .
H26A_3 H 0.420308 0.226337 0.312893 0.068 Uiso 1 1 calc R U . . .
H26B_3 H 0.371564 0.216948 0.362549 0.068 Uiso 1 1 calc R U . . .
H26C_3 H 0.436571 0.232818 0.397383 0.068 Uiso 1 1 calc R U . . .
C27_3 C 0.17415(19) 0.27579(8) 0.46653(19) 0.0292(8) Uani 1 1 d . . . . .
H27_3 H 0.153822 0.260041 0.440128 0.035 Uiso 1 1 calc R U . . .
C28_3 C 0.1396(3) 0.29932(10) 0.4280(3) 0.0564(14) Uani 1 1 d . . . . .
H28A_3 H 0.139879 0.298273 0.376435 0.085 Uiso 1 1 calc R U . . .
H28B_3 H 0.162544 0.315085 0.448369 0.085 Uiso 1 1 calc R U . . .
H28C_3 H 0.094179 0.299806 0.434265 0.085 Uiso 1 1 calc R U . . .
C29_3 C 0.1604(2) 0.27488(8) 0.5427(2) 0.0369(9) Uani 1 1 d . . . . .
H29A_3 H 0.113988 0.270812 0.539685 0.055 Uiso 1 1 calc R U . . .
H29B_3 H 0.170657 0.291752 0.566066 0.055 Uiso 1 1 calc R U . . .
H29C_3 H 0.187808 0.261490 0.570941 0.055 Uiso 1 1 calc R U . . .
C30_3 C 0.23393(16) 0.18979(6) 0.41529(16) 0.0174(6) Uani 1 1 d D . . . .
H30_3 H 0.193229 0.181123 0.423475 0.021 Uiso 0.54(3) 1 calc R U P A 1
H30'_3 H 0.192874 0.180898 0.421522 0.021 Uiso 0.46(3) 1 calc R U P A 2
C31_3 C 0.2700(10) 0.2022(7) 0.4866(11) 0.0260(16) Uani 0.54(3) 1 d D U P A 1
C32_3 C 0.3372(10) 0.2075(5) 0.4963(10) 0.034(2) Uani 0.54(3) 1 d D U P A 1
H32_3 H 0.359983 0.202241 0.460293 0.041 Uiso 0.54(3) 1 calc R U P A 1
C33_3 C 0.3714(9) 0.2202(3) 0.5575(9) 0.053(4) Uani 0.54(3) 1 d D U P A 1
H33_3 H 0.416994 0.223668 0.562817 0.063 Uiso 0.54(3) 1 calc R U P A 1
C34_3 C 0.3390(12) 0.2278(3) 0.6106(8) 0.065(4) Uani 0.54(3) 1 d D U P A 1
H34_3 H 0.362035 0.236705 0.652190 0.078 Uiso 0.54(3) 1 calc R U P A 1
C35_3 C 0.2724(11) 0.2224(3) 0.6028(7) 0.057(4) Uani 0.54(3) 1 d D U P A 1
H35_3 H 0.250343 0.227220 0.639789 0.068 Uiso 0.54(3) 1 calc R U P A 1
C36_3 C 0.2383(10) 0.2100(5) 0.5414(10) 0.041(2) Uani 0.54(3) 1 d D U P A 1
H36_3 H 0.192660 0.206703 0.536227 0.049 Uiso 0.54(3) 1 calc R U P A 1
C31'_3 C 0.2630(12) 0.2031(8) 0.4848(12) 0.0260(16) Uani 0.46(3) 1 d D U P A 2
C32'_3 C 0.3285(11) 0.2103(6) 0.5058(11) 0.034(2) Uani 0.46(3) 1 d D U P A 2
H32'_3 H 0.357812 0.206974 0.474789 0.041 Uiso 0.46(3) 1 calc R U P A 2
C33'_3 C 0.3515(10) 0.2224(4) 0.5721(9) 0.052(4) Uani 0.46(3) 1 d D U P A 2
H33'_3 H 0.396168 0.227485 0.586297 0.062 Uiso 0.46(3) 1 calc R U P A 2
C34'_3 C 0.3082(13) 0.2269(4) 0.6170(7) 0.060(5) Uani 0.46(3) 1 d D U P A 2
H34'_3 H 0.323583 0.235256 0.662173 0.071 Uiso 0.46(3) 1 calc R U P A 2
C35'_3 C 0.2429(12) 0.2195(4) 0.5971(9) 0.058(4) Uani 0.46(3) 1 d D U P A 2
H35'_3 H 0.214022 0.222441 0.628878 0.069 Uiso 0.46(3) 1 calc R U P A 2
C36'_3 C 0.2199(10) 0.2078(6) 0.5304(12) 0.041(2) Uani 0.46(3) 1 d D U P A 2
H36'_3 H 0.174974 0.202956 0.516054 0.049 Uiso 0.46(3) 1 calc R U P A 2
C37_3 C 0.26084(15) 0.11776(6) 0.51982(16) 0.0160(6) Uani 1 1 d . . . . .
H37_3 H 0.276253 0.099447 0.518525 0.019 Uiso 1 1 calc R U . . .
C38_3 C 0.22604(16) 0.12129(7) 0.58199(17) 0.0200(7) Uani 1 1 d . . . . .
C39_3 C 0.19996(16) 0.14499(7) 0.59432(18) 0.0241(7) Uani 1 1 d . . . . .
H39_3 H 0.206321 0.159490 0.565693 0.029 Uiso 1 1 calc R U . . .
C40_3 C 0.16445(18) 0.14794(9) 0.64813(19) 0.0328(9) Uani 1 1 d . . . . .
H40_3 H 0.146173 0.164328 0.655542 0.039 Uiso 1 1 calc R U . . .
C41_3 C 0.1557(2) 0.12703(10) 0.6910(2) 0.0415(11) Uani 1 1 d . . . . .
H41_3 H 0.131014 0.128979 0.727418 0.050 Uiso 1 1 calc R U . . .
C42_3 C 0.1829(2) 0.10340(10) 0.6804(2) 0.0431(11) Uani 1 1 d . . . . .
H42_3 H 0.177939 0.089092 0.710271 0.052 Uiso 1 1 calc R U . . .
C43_3 C 0.21811(18) 0.10045(8) 0.6254(2) 0.0316(9) Uani 1 1 d . . . . .
H43_3 H 0.236548 0.084095 0.618029 0.038 Uiso 1 1 calc R U . . .
C44_3 C 0.37735(15) 0.13634(6) 0.57220(16) 0.0175(6) Uani 1 1 d . . . . .
C45_3 C 0.36882(17) 0.15373(8) 0.63573(17) 0.0265(8) Uani 1 1 d . . . . .
H45A_3 H 0.354389 0.171013 0.617579 0.040 Uiso 1 1 calc R U . . .
H45B_3 H 0.410803 0.155110 0.670549 0.040 Uiso 1 1 calc R U . . .
H45C_3 H 0.335836 0.146110 0.659415 0.040 Uiso 1 1 calc R U . . .
C46_3 C 0.39794(17) 0.10915(7) 0.6006(2) 0.0295(8) Uani 1 1 d . . . . .
H46A_3 H 0.404874 0.098188 0.560697 0.044 Uiso 1 1 calc R U . . .
H46B_3 H 0.363328 0.101611 0.622000 0.044 Uiso 1 1 calc R U . . .
H46C_3 H 0.438784 0.110237 0.637370 0.044 Uiso 1 1 calc R U . . .
C47_3 C 0.43090(16) 0.14796(7) 0.53793(17) 0.0216(7) Uani 1 1 d . . . . .
H47A_3 H 0.439960 0.136187 0.500682 0.032 Uiso 1 1 calc R U . . .
H47B_3 H 0.470995 0.150436 0.575111 0.032 Uiso 1 1 calc R U . . .
H47C_3 H 0.416072 0.164711 0.516027 0.032 Uiso 1 1 calc R U . . .
C48_3 C 0.16248(15) 0.11162(6) 0.40972(17) 0.0183(6) Uani 1 1 d . . . . .
C49_3 C 0.10366(16) 0.11759(8) 0.44451(19) 0.0274(8) Uani 1 1 d . . . . .
H49A_3 H 0.097962 0.136392 0.446954 0.041 Uiso 1 1 calc R U . . .
H49B_3 H 0.111871 0.110309 0.493358 0.041 Uiso 1 1 calc R U . . .
H49C_3 H 0.063780 0.109849 0.415336 0.041 Uiso 1 1 calc R U . . .
C50_3 C 0.17267(18) 0.08229(7) 0.4086(2) 0.0275(8) Uani 1 1 d . . . . .
H50A_3 H 0.133035 0.074057 0.380393 0.041 Uiso 1 1 calc R U . . .
H50B_3 H 0.181433 0.075603 0.458110 0.041 Uiso 1 1 calc R U . . .
H50C_3 H 0.210056 0.078411 0.386579 0.041 Uiso 1 1 calc R U . . .
C51_3 C 0.14712(17) 0.12206(7) 0.33234(17) 0.0239(7) Uani 1 1 d . . . . .
H51A_3 H 0.183473 0.117913 0.308928 0.036 Uiso 1 1 calc R U . . .
H51B_3 H 0.141387 0.140894 0.333253 0.036 Uiso 1 1 calc R U . . .
H51C_3 H 0.106660 0.114041 0.305323 0.036 Uiso 1 1 calc R U . . .
C52_3 C 0.33012(15) 0.12115(6) 0.36400(15) 0.0140(6) Uani 1 1 d . . . . .
H52_3 H 0.295604 0.108964 0.338405 0.017 Uiso 1 1 calc R U . . .
C53_3 C 0.36301(15) 0.13194(6) 0.30466(16) 0.0149(6) Uani 1 1 d . . . . .
C54_3 C 0.39697(18) 0.10962(6) 0.27250(18) 0.0234(7) Uani 1 1 d . . . . .
H54A_3 H 0.431931 0.102074 0.310611 0.028 Uiso 1 1 calc R U . . .
H54B_3 H 0.364508 0.095839 0.254664 0.028 Uiso 1 1 calc R U . . .
C55_3 C 0.30932(16) 0.14326(6) 0.24389(16) 0.0190(6) Uani 1 1 d . . . . .
H55A_3 H 0.276151 0.129760 0.225731 0.023 Uiso 1 1 calc R U . . .
H55B_3 H 0.287000 0.157756 0.263034 0.023 Uiso 1 1 calc R U . . .
C56_3 C 0.41430(15) 0.15301(6) 0.33209(16) 0.0177(6) Uani 1 1 d . . . . .
H56A_3 H 0.449204 0.145877 0.370992 0.021 Uiso 1 1 calc R U . . .
H56B_3 H 0.393241 0.167644 0.352251 0.021 Uiso 1 1 calc R U . . .
C57_3 C 0.42702(19) 0.11937(7) 0.21009(19) 0.0285(8) Uani 1 1 d . . . . .
H57_3 H 0.448787 0.104614 0.190271 0.034 Uiso 1 1 calc R U . . .
C58_3 C 0.3730(2) 0.13056(8) 0.15051(19) 0.0326(9) Uani 1 1 d . . . . .
H58A_3 H 0.340240 0.116972 0.131800 0.039 Uiso 1 1 calc R U . . .
H58B_3 H 0.392104 0.136816 0.110102 0.039 Uiso 1 1 calc R U . . .
C59_3 C 0.33973(17) 0.15305(7) 0.18161(17) 0.0247(7) Uani 1 1 d . . . . .
H59_3 H 0.304408 0.160520 0.142838 0.030 Uiso 1 1 calc R U . . .
C60_3 C 0.39082(17) 0.17406(7) 0.20978(18) 0.0233(7) Uani 1 1 d . . . . .
H60A_3 H 0.410455 0.180445 0.169886 0.028 Uiso 1 1 calc R U . . .
H60B_3 H 0.369438 0.188852 0.228802 0.028 Uiso 1 1 calc R U . . .
C61_3 C 0.44457(16) 0.16271(7) 0.26980(18) 0.0223(7) Uani 1 1 d . . . . .
H61_3 H 0.477783 0.176445 0.288180 0.027 Uiso 1 1 calc R U . . .
C62_3 C 0.47824(18) 0.14018(7) 0.2392(2) 0.0289(8) Uani 1 1 d . . . . .
H62A_3 H 0.498688 0.146522 0.199827 0.035 Uiso 1 1 calc R U . . .
H62B_3 H 0.513182 0.132749 0.277499 0.035 Uiso 1 1 calc R U . . .
C63_3 C 0.33906(17) 0.03749(6) 0.37644(18) 0.0223(7) Uani 1 1 d . . . . .
C64_3 C 0.41508(17) 0.03889(6) 0.39715(18) 0.0234(7) Uani 1 1 d . . . . .
C65_3 C 0.3111(2) 0.02280(8) 0.3082(2) 0.0390(10) Uani 1 1 d . . . . .
H65A_3 H 0.324113 0.031332 0.267217 0.058 Uiso 1 1 calc R U . . .
H65B_3 H 0.263097 0.022505 0.300378 0.058 Uiso 1 1 calc R U . . .
H65C_3 H 0.327924 0.005010 0.312553 0.058 Uiso 1 1 calc R U . . .
C66_3 C 0.3079(2) 0.02847(8) 0.4387(2) 0.0336(9) Uani 1 1 d . . . . .
H66A_3 H 0.260181 0.030626 0.425034 0.050 Uiso 1 1 calc R U . . .
H66B_3 H 0.325342 0.038858 0.481838 0.050 Uiso 1 1 calc R U . . .
H66C_3 H 0.318431 0.010162 0.449083 0.050 Uiso 1 1 calc R U . . .
C67_3 C 0.4466(2) 0.03975(7) 0.3319(2) 0.0321(9) Uani 1 1 d . . . . .
H67A_3 H 0.442356 0.022760 0.308247 0.048 Uiso 1 1 calc R U . . .
H67B_3 H 0.493221 0.044159 0.347515 0.048 Uiso 1 1 calc R U . . .
H67C_3 H 0.424601 0.052882 0.297827 0.048 Uiso 1 1 calc R U . . .
C68_3 C 0.4470(2) 0.01782(7) 0.4488(2) 0.0325(9) Uani 1 1 d . . . . .
H68A_3 H 0.434438 0.000792 0.427368 0.049 Uiso 1 1 calc R U . . .
H68B_3 H 0.432289 0.019386 0.494379 0.049 Uiso 1 1 calc R U . . .
H68C_3 H 0.494846 0.019688 0.457959 0.049 Uiso 1 1 calc R U . . .
B1_3 B 0.37556(18) 0.07857(7) 0.40370(18) 0.0185(7) Uani 1 1 d . . . . .

loop_
_atom_site_aniso_label
_atom_site_aniso_U_11
_atom_site_aniso_U_22
_atom_site_aniso_U_33
_atom_site_aniso_U_23
_atom_site_aniso_U_13
_atom_site_aniso_U_12
Ga1_1 0.01325(16) 0.01357(16) 0.01305(15) -0.00013(12) 0.00123(12) 0.00152(13)
Cl1_1 0.0251(4) 0.0280(4) 0.0148(3) -0.0027(3) 0.0059(3) -0.0007(3)
Si1_1 0.0131(4) 0.0152(4) 0.0160(4) 0.0029(3) 0.0035(3) -0.0002(3)
O1_1 0.0153(11) 0.0152(11) 0.0141(10) 0.0007(8) 0.0030(8) 0.0012(8)
O2_1 0.0216(13) 0.0225(13) 0.0397(15) -0.0008(11) 0.0033(11) 0.0054(10)
O3_1 0.0245(13) 0.0224(13) 0.0307(13) 0.0065(10) 0.0063(10) 0.0067(10)
O4_1 0.0292(14) 0.0190(13) 0.0413(15) -0.0009(11) 0.0044(12) 0.0030(10)
N1_1 0.0134(13) 0.0177(13) 0.0221(13) 0.0017(10) 0.0019(10) 0.0038(10)
N2_1 0.0156(13) 0.0135(13) 0.0187(13) -0.0027(10) 0.0028(10) 0.0004(10)
N3_1 0.0140(13) 0.0206(14) 0.0216(13) 0.0080(11) 0.0033(10) -0.0021(10)
N4_1 0.0124(12) 0.0212(14) 0.0166(12) 0.0044(10) 0.0026(10) -0.0026(10)
C1_1 0.0186(16) 0.0228(17) 0.0222(16) 0.0006(13) 0.0005(13) 0.0034(13)
C2_1 0.0217(17) 0.0206(17) 0.0257(17) 0.0045(13) 0.0016(14) 0.0057(13)
C3_1 0.0210(17) 0.0183(16) 0.0246(16) 0.0013(13) 0.0050(13) 0.0022(13)
C4_1 0.0204(18) 0.029(2) 0.044(2) 0.0046(17) -0.0072(16) 0.0044(15)
C5_1 0.031(2) 0.0191(18) 0.042(2) 0.0039(15) -0.0004(17) 0.0024(15)
C6_1 0.0135(15) 0.0188(16) 0.0271(17) 0.0015(13) -0.0019(13) 0.0016(12)
C7_1 0.0159(16) 0.0216(17) 0.0298(18) 0.0021(14) -0.0019(13) 0.0040(13)
C8_1 0.0165(17) 0.0276(19) 0.035(2) -0.0027(15) 0.0018(14) -0.0024(14)
C9_1 0.0173(18) 0.027(2) 0.047(2) 0.0018(17) 0.0039(16) -0.0032(14)
C10_1 0.0161(17) 0.034(2) 0.037(2) 0.0062(16) 0.0080(15) -0.0012(15)
C11_1 0.0137(16) 0.0257(18) 0.0293(18) 0.0019(14) 0.0041(13) 0.0034(13)
C12_1 0.0284(19) 0.0276(19) 0.0236(17) -0.0017(14) -0.0012(14) -0.0052(15)
C13_1 0.043(3) 0.051(3) 0.027(2) -0.0004(18) -0.0075(18) -0.012(2)
C14_1 0.040(2) 0.036(2) 0.032(2) -0.0101(17) 0.0122(17) -0.0093(18)
C15_1 0.0175(17) 0.032(2) 0.0272(18) 0.0015(14) 0.0082(14) -0.0026(14)
C16_1 0.030(2) 0.040(2) 0.040(2) -0.0064(18) 0.0114(17) 0.0033(17)
C17_1 0.029(2) 0.052(3) 0.028(2) 0.0010(18) 0.0124(16) -0.0019(18)
C18_1 0.0184(16) 0.0142(15) 0.0190(15) -0.0021(12) 0.0008(12) -0.0015(12)
C19_1 0.0202(17) 0.0200(16) 0.0223(16) -0.0036(13) 0.0052(13) -0.0044(13)
C20_1 0.0241(18) 0.0266(19) 0.0297(18) -0.0090(14) 0.0037(14) -0.0094(15)
C21_1 0.039(2) 0.037(2) 0.0229(18) -0.0125(15) 0.0003(16) -0.0121(18)
C22_1 0.037(2) 0.029(2) 0.0283(19) -0.0125(15) 0.0056(16) -0.0043(16)
C23_1 0.0245(18) 0.0205(17) 0.0275(17) -0.0035(13) 0.0060(14) 0.0011(14)
C24_1 0.0221(18) 0.038(2) 0.0267(18) -0.0071(15) 0.0100(14) -0.0029(15)
C25_1 0.039(2) 0.068(3) 0.029(2) 0.003(2) 0.0126(18) 0.001(2)
C26_1 0.025(2) 0.052(3) 0.041(2) -0.0006(19) 0.0158(17) 0.0017(18)
C27_1 0.0251(19) 0.044(2) 0.0299(19) -0.0106(17) 0.0086(15) 0.0055(17)
C28_1 0.054(3) 0.055(3) 0.078(4) -0.009(3) 0.025(3) 0.020(3)
C29_1 0.029(2) 0.058(3) 0.028(2) -0.0154(18) 0.0112(16) -0.0050(19)
C30_1 0.0147(15) 0.0179(15) 0.0138(14) -0.0004(11) 0.0043(11) 0.0018(12)
C31_1 0.0215(16) 0.0157(15) 0.0148(14) 0.0020(11) 0.0015(12) 0.0030(12)
C32_1 0.0213(17) 0.0215(17) 0.0177(15) -0.0008(12) 0.0022(13) 0.0006(13)
C33_1 0.0230(18) 0.031(2) 0.0262(18) -0.0002(15) -0.0020(14) -0.0002(15)
C34_1 0.036(2) 0.039(2) 0.0220(18) -0.0057(16) -0.0059(16) -0.0035(18)
C35_1 0.044(2) 0.044(2) 0.0157(16) -0.0093(16) 0.0037(16) 0.0016(19)
C36_1 0.0280(19) 0.036(2) 0.0179(16) -0.0030(14) 0.0044(14) 0.0004(16)
C37_1 0.0149(15) 0.0227(16) 0.0184(15) 0.0073(13) 0.0012(12) -0.0031(13)
C38_1 0.0175(16) 0.0323(19) 0.0165(15) 0.0094(13) 0.0007(12) -0.0041(14)
C39_1 0.0192(17) 0.035(2) 0.0212(16) -0.0009(14) 0.0030(13) -0.0053(15)
C40_1 0.0207(18) 0.051(3) 0.0243(18) -0.0052(17) 0.0009(14) -0.0071(17)
C41_1 0.025(2) 0.078(3) 0.0208(18) 0.0064(19) 0.0066(15) -0.014(2)
C42_1 0.031(2) 0.059(3) 0.031(2) 0.022(2) 0.0030(17) -0.009(2)
C43_1 0.0242(19) 0.039(2) 0.0306(19) 0.0151(16) 0.0065(15) -0.0045(16)
C44_1 0.0147(15) 0.0303(19) 0.0199(16) 0.0088(13) 0.0013(12) 0.0004(13)
C45_1 0.0183(18) 0.038(2) 0.039(2) 0.0206(17) -0.0011(15) 0.0010(15)
C46_1 0.0193(17) 0.050(2) 0.0210(17) 0.0080(16) 0.0010(14) -0.0040(16)
C47_1 0.0136(15) 0.0290(19) 0.0271(17) 0.0061(14) 0.0017(13) -0.0037(13)
C48_1 0.0136(15) 0.0234(17) 0.0201(15) -0.0034(12) 0.0038(12) -0.0026(12)
C49_1 0.0232(18) 0.0228(18) 0.041(2) -0.0056(15) 0.0074(16) -0.0047(14)
C50_1 0.0138(15) 0.0317(19) 0.0243(16) -0.0065(14) 0.0037(12) -0.0047(14)
C51_1 0.0178(16) 0.0297(19) 0.0224(16) -0.0003(14) 0.0039(13) -0.0028(14)
C52_1 0.0193(16) 0.0117(15) 0.0266(16) 0.0025(12) 0.0066(13) 0.0020(12)
C53_1 0.0188(16) 0.0139(15) 0.0241(16) -0.0047(12) 0.0085(13) -0.0015(12)
C54_1 0.0229(17) 0.0153(16) 0.0281(17) -0.0052(13) 0.0110(14) 0.0003(13)
C55_1 0.0238(17) 0.0206(17) 0.0218(16) -0.0033(13) 0.0097(13) -0.0042(13)
C56_1 0.0303(19) 0.0152(16) 0.0372(19) -0.0059(14) 0.0192(15) -0.0026(14)
C57_1 0.0248(18) 0.0192(17) 0.037(2) -0.0068(14) 0.0172(15) -0.0078(14)
C58_1 0.032(2) 0.0219(18) 0.0283(18) 0.0000(14) 0.0165(15) -0.0034(15)
C59_1 0.0299(19) 0.0272(19) 0.0211(16) 0.0015(14) 0.0101(14) -0.0046(15)
C60_1 0.046(2) 0.036(2) 0.0269(19) -0.0078(16) 0.0211(17) -0.0126(18)
C61_1 0.038(2) 0.0258(19) 0.037(2) -0.0126(16) 0.0266(18) -0.0070(16)
C62_1 0.029(2) 0.0244(19) 0.043(2) -0.0049(16) 0.0226(17) -0.0046(15)
C63_1 0.0252(18) 0.0200(17) 0.0239(17) 0.0090(13) 0.0048(13) 0.0071(14)
C64_1 0.0283(19) 0.0182(16) 0.0315(18) 0.0016(14) 0.0083(15) 0.0012(14)
C65_1 0.049(3) 0.030(2) 0.033(2) 0.0003(17) -0.0055(18) -0.0023(19)
C66_1 0.035(2) 0.034(2) 0.040(2) 0.0185(17) 0.0194(18) 0.0090(17)
C67_1 0.041(2) 0.032(2) 0.045(2) 0.0105(18) 0.0209(19) 0.0147(18)
C68_1 0.030(2) 0.031(2) 0.039(2) 0.0062(17) 0.0003(17) 0.0078(16)
B1_1 0.0186(18) 0.025(2) 0.027(2) -0.0031(15) 0.0095(15) -0.0020(15)
Ga1_2 0.01384(16) 0.01465(16) 0.01239(15) -0.00203(13) 0.00123(12) -0.00258(13)
Cl1_2 0.0254(4) 0.0282(4) 0.0141(3) -0.0022(3) 0.0055(3) -0.0076(3)
Si1_2 0.0116(4) 0.0125(4) 0.0126(4) 0.0002(3) 0.0024(3) -0.0007(3)
O1_2 0.0156(11) 0.0116(10) 0.0149(10) 0.0010(8) 0.0031(8) -0.0019(8)
O2_2 0.0203(12) 0.0206(12) 0.0207(11) 0.0022(9) 0.0016(9) -0.0034(9)
O3_2 0.0240(13) 0.0204(12) 0.0227(12) -0.0014(9) 0.0025(10) -0.0051(10)
O4_2 0.0248(13) 0.0207(12) 0.0286(13) 0.0038(10) 0.0007(10) -0.0033(10)
N1_2 0.0185(13) 0.0140(13) 0.0165(12) -0.0008(10) 0.0037(10) -0.0010(10)
N2_2 0.0160(13) 0.0180(14) 0.0208(13) 0.0003(11) 0.0008(10) -0.0043(11)
N3_2 0.0106(12) 0.0164(13) 0.0130(12) -0.0040(9) 0.0023(9) 0.0022(10)
N4_2 0.0109(12) 0.0177(13) 0.0145(12) 0.0003(10) 0.0015(10) 0.0015(10)
C1_2 0.0229(17) 0.0185(16) 0.0188(15) -0.0024(12) 0.0052(13) -0.0042(13)
C2_2 0.0234(17) 0.0213(17) 0.0187(15) -0.0057(12) -0.0015(13) -0.0076(13)
C3_2 0.0202(17) 0.0226(17) 0.0198(16) -0.0003(13) -0.0003(13) -0.0064(13)
C4_2 0.0291(19) 0.0226(18) 0.0298(19) -0.0089(14) -0.0005(15) -0.0033(15)
C5_2 0.0223(19) 0.028(2) 0.042(2) -0.0035(16) -0.0061(16) -0.0027(15)
C6_2 0.0196(16) 0.0153(15) 0.0185(15) -0.0045(12) 0.0021(12) 0.0002(12)
C7_2 0.0166(15) 0.0190(16) 0.0190(15) -0.0067(12) 0.0029(12) -0.0006(12)
C8_2 0.0176(16) 0.0245(18) 0.0266(17) -0.0066(14) 0.0044(13) 0.0028(13)
C9_2 0.0240(18) 0.0228(18) 0.0298(18) 0.0002(14) 0.0020(14) 0.0069(14)
C10_2 0.030(2) 0.0214(18) 0.0300(19) 0.0086(14) 0.0052(15) 0.0019(15)
C11_2 0.0206(16) 0.0200(17) 0.0246(16) 0.0018(13) 0.0064(13) -0.0027(13)
C12_2 0.0225(17) 0.0256(18) 0.0207(16) -0.0032(13) 0.0068(13) -0.0008(14)
C13_2 0.037(2) 0.039(2) 0.0281(19) -0.0120(16) 0.0159(17) -0.0071(18)
C14_2 0.0271(19) 0.0283(19) 0.035(2) -0.0014(15) 0.0140(16) 0.0012(15)
C15_2 0.0195(17) 0.030(2) 0.0341(19) 0.0118(15) 0.0041(14) -0.0023(14)
C16_2 0.039(2) 0.041(3) 0.054(3) 0.000(2) 0.010(2) -0.019(2)
C17_2 0.026(2) 0.032(2) 0.050(2) 0.0100(18) 0.0154(18) -0.0017(16)
C18_2 0.0111(15) 0.0214(17) 0.0252(17) -0.0011(13) -0.0008(12) -0.0018(12)
C19_2 0.0160(16) 0.0242(18) 0.0244(16) 0.0009(13) 0.0009(13) -0.0038(13)
C20_2 0.0165(16) 0.0256(18) 0.0347(19) 0.0080(15) -0.0001(14) -0.0004(14)
C21_2 0.0160(16) 0.0230(18) 0.036(2) 0.0028(15) 0.0035(14) 0.0021(13)
C22_2 0.0169(16) 0.0260(18) 0.0269(17) 0.0028(14) 0.0046(13) 0.0004(13)
C23_2 0.0129(15) 0.0227(17) 0.0263(17) 0.0011(13) 0.0042(13) -0.0014(12)
C24_2 0.0270(19) 0.0276(19) 0.0219(17) 0.0050(14) 0.0001(14) 0.0016(15)
C25_2 0.044(3) 0.050(3) 0.027(2) 0.0032(18) -0.0057(18) 0.004(2)
C26_2 0.046(2) 0.034(2) 0.0262(19) 0.0033(16) 0.0127(17) 0.0004(18)
C27_2 0.0174(16) 0.0248(18) 0.0270(17) 0.0047(14) 0.0060(13) 0.0006(13)
C28_2 0.027(2) 0.031(2) 0.040(2) 0.0094(17) 0.0075(16) -0.0060(16)
C29_2 0.0237(18) 0.041(2) 0.0252(18) 0.0078(15) 0.0115(15) 0.0068(16)
C30_2 0.0126(14) 0.0118(14) 0.0158(14) -0.0020(11) 0.0035(11) -0.0028(11)
C31_2 0.0204(16) 0.0122(14) 0.0119(13) -0.0008(11) 0.0008(11) -0.0009(12)
C32_2 0.0248(17) 0.0160(15) 0.0142(14) -0.0035(11) 0.0033(12) 0.0022(13)
C33_2 0.0234(18) 0.0248(18) 0.0207(16) -0.0041(13) -0.0029(13) 0.0074(14)
C34_2 0.045(2) 0.0198(17) 0.0191(16) 0.0042(13) -0.0047(15) 0.0082(16)
C35_2 0.041(2) 0.0251(19) 0.0157(15) 0.0061(13) 0.0044(15) -0.0022(16)
C36_2 0.0265(18) 0.0211(17) 0.0177(15) 0.0019(13) 0.0033(13) -0.0064(14)
C37_2 0.0158(15) 0.0153(15) 0.0180(14) -0.0037(12) 0.0032(12) 0.0004(12)
C38_2 0.0120(15) 0.0239(17) 0.0178(15) -0.0005(12) 0.0022(12) 0.0039(12)
C39_2 0.0149(15) 0.0306(19) 0.0195(15) 0.0023(13) 0.0038(12) 0.0019(13)
C40_2 0.0212(18) 0.041(2) 0.0230(17) 0.0082(15) 0.0039(14) -0.0057(16)
C41_2 0.0220(19) 0.062(3) 0.0226(18) 0.0033(18) 0.0107(15) -0.0001(18)
C42_2 0.031(2) 0.054(3) 0.0251(19) -0.0106(17) 0.0106(16) 0.0077(19)
C43_2 0.0222(18) 0.033(2) 0.0238(17) -0.0076(14) 0.0070(14) 0.0034(15)
C44_2 0.0143(15) 0.0203(16) 0.0134(14) -0.0056(11) 0.0015(11) -0.0005(12)
C45_2 0.0165(15) 0.0283(18) 0.0143(14) -0.0035(12) 0.0007(12) 0.0007(13)
C46_2 0.0146(15) 0.0223(17) 0.0178(15) -0.0026(12) 0.0011(12) 0.0012(12)
C47_2 0.0177(16) 0.0258(18) 0.0237(16) -0.0107(13) 0.0023(13) -0.0018(13)
C48_2 0.0107(14) 0.0198(16) 0.0241(16) 0.0049(12) 0.0030(12) 0.0033(12)
C49_2 0.0168(17) 0.035(2) 0.0208(16) 0.0034(14) -0.0002(13) 0.0067(14)
C50_2 0.0210(18) 0.0201(18) 0.041(2) 0.0052(15) 0.0053(15) 0.0064(14)
C51_2 0.0139(16) 0.038(2) 0.0285(18) 0.0083(15) 0.0060(13) 0.0043(14)
C52_2 0.0145(15) 0.0156(15) 0.0155(14) -0.0004(11) 0.0019(11) -0.0030(12)
C53_2 0.0142(15) 0.0148(15) 0.0171(14) 0.0029(11) 0.0047(11) 0.0025(11)
C54_2 0.0155(15) 0.0186(16) 0.0193(15) 0.0038(12) 0.0046(12) 0.0016(12)
C55_2 0.0155(15) 0.0245(17) 0.0154(14) -0.0003(12) 0.0030(12) 0.0008(13)
C56_2 0.0204(16) 0.0201(16) 0.0218(16) 0.0047(12) 0.0098(13) 0.0024(13)
C57_2 0.0172(16) 0.0214(17) 0.0249(16) 0.0030(13) 0.0076(13) 0.0057(13)
C58_2 0.0218(17) 0.0250(18) 0.0261(17) -0.0013(14) 0.0087(14) 0.0053(14)
C59_2 0.0224(17) 0.0257(18) 0.0184(15) -0.0028(13) 0.0048(13) 0.0045(14)
C60_2 0.031(2) 0.037(2) 0.0166(16) 0.0049(14) 0.0122(14) 0.0080(16)
C61_2 0.0254(18) 0.0247(18) 0.0272(17) 0.0067(14) 0.0149(14) 0.0011(14)
C62_2 0.0216(18) 0.0258(18) 0.0304(18) 0.0027(14) 0.0132(14) 0.0017(14)
C63_2 0.0264(18) 0.0171(16) 0.0220(16) -0.0019(13) -0.0001(14) -0.0022(13)
C64_2 0.0257(18) 0.0214(17) 0.0231(17) 0.0011(13) 0.0065(14) -0.0053(14)
C65_2 0.027(2) 0.0250(19) 0.044(2) -0.0141(16) 0.0106(17) -0.0044(15)
C66_2 0.056(3) 0.026(2) 0.042(2) 0.0115(18) -0.009(2) -0.0010(19)
C67_2 0.031(2) 0.0254(19) 0.034(2) -0.0037(15) 0.0039(16) -0.0071(16)
C68_2 0.044(2) 0.029(2) 0.038(2) -0.0057(17) 0.0225(19) -0.0139(18)
B1_2 0.0210(18) 0.0214(19) 0.0139(16) 0.0017(13) 0.0070(14) 0.0023(14)
Ga1_3 0.01170(15) 0.01371(15) 0.01400(15) 0.00258(13) 0.00105(12) 0.00082(13)
Cl1_3 0.0178(4) 0.0209(4) 0.0155(3) 0.0007(3) 0.0034(3) -0.0002(3)
Si1_3 0.0124(4) 0.0126(4) 0.0125(4) 0.0013(3) 0.0033(3) -0.0001(3)
O1_3 0.0156(11) 0.0136(10) 0.0135(10) 0.0004(8) 0.0053(8) 0.0029(8)
O2_3 0.0211(12) 0.0197(12) 0.0198(11) 0.0003(9) 0.0029(9) 0.0042(9)
O3_3 0.0227(12) 0.0212(12) 0.0236(12) 0.0035(9) 0.0042(10) 0.0066(10)
O4_3 0.0288(13) 0.0187(12) 0.0264(12) -0.0025(10) 0.0020(10) 0.0029(10)
N1_3 0.0104(12) 0.0215(14) 0.0245(14) 0.0020(11) 0.0030(10) 0.0006(10)
N2_3 0.0157(13) 0.0127(12) 0.0165(12) 0.0010(9) 0.0020(10) -0.0012(10)
N3_3 0.0132(12) 0.0168(13) 0.0135(12) 0.0042(10) 0.0034(10) -0.0010(10)
N4_3 0.0142(13) 0.0163(13) 0.0151(12) 0.0026(10) 0.0030(10) -0.0020(10)
C1_3 0.0193(17) 0.0234(18) 0.0308(18) 0.0038(14) -0.0034(14) 0.0070(14)
C2_3 0.0286(19) 0.0223(18) 0.0230(17) 0.0087(13) -0.0017(14) 0.0075(14)
C3_3 0.0280(18) 0.0156(16) 0.0182(15) 0.0020(12) 0.0056(13) 0.0024(13)
C4_3 0.023(2) 0.037(2) 0.056(3) 0.007(2) -0.0143(18) 0.0061(17)
C5_3 0.047(2) 0.0188(18) 0.0231(17) 0.0073(14) 0.0027(16) -0.0037(16)
C6_3 0.0125(15) 0.0282(19) 0.0317(18) 0.0035(14) 0.0034(13) 0.0000(13)
C7_3 0.0104(15) 0.0261(18) 0.0345(19) 0.0062(15) -0.0020(13) -0.0025(13)
C8_3 0.0194(18) 0.030(2) 0.040(2) 0.0026(16) -0.0001(15) -0.0030(15)
C9_3 0.0207(19) 0.036(2) 0.051(3) 0.0051(19) 0.0089(17) -0.0082(16)
C10_3 0.023(2) 0.045(3) 0.051(3) 0.007(2) 0.0189(18) -0.0016(17)
C11_3 0.0211(19) 0.035(2) 0.045(2) -0.0005(17) 0.0099(16) -0.0022(16)
C12_3 0.0217(18) 0.032(2) 0.0236(17) 0.0001(14) -0.0010(14) -0.0065(15)
C13_3 0.035(2) 0.051(3) 0.033(2) 0.0028(19) -0.0073(17) -0.017(2)
C14_3 0.035(2) 0.032(2) 0.033(2) -0.0030(16) 0.0098(17) -0.0079(17)
C15_3 0.029(2) 0.044(2) 0.047(2) -0.011(2) 0.0220(18) -0.0059(18)
C16_3 0.032(2) 0.052(3) 0.082(4) -0.025(3) 0.022(2) 0.001(2)
C17_3 0.070(4) 0.071(4) 0.058(3) -0.018(3) 0.047(3) -0.029(3)
C18_3 0.0239(17) 0.0135(15) 0.0173(15) 0.0014(11) 0.0028(12) -0.0018(12)
C19_3 0.0252(18) 0.0211(17) 0.0260(17) -0.0046(13) 0.0054(14) -0.0070(14)
C20_3 0.0266(19) 0.036(2) 0.0280(19) -0.0109(16) 0.0028(15) -0.0075(16)
C21_3 0.040(2) 0.036(2) 0.0218(17) -0.0121(15) 0.0024(16) -0.0087(18)
C22_3 0.038(2) 0.0277(19) 0.0190(16) -0.0070(14) 0.0077(15) -0.0019(16)
C23_3 0.0277(18) 0.0200(16) 0.0200(16) -0.0011(12) 0.0060(14) 0.0002(14)
C24_3 0.0193(18) 0.040(2) 0.036(2) -0.0144(17) 0.0098(15) -0.0118(16)
C25_3 0.054(3) 0.070(3) 0.049(3) -0.019(2) 0.029(2) -0.032(3)
C26_3 0.024(2) 0.065(3) 0.047(3) -0.017(2) 0.0071(18) 0.007(2)
C27_3 0.031(2) 0.035(2) 0.0233(18) -0.0046(15) 0.0087(15) 0.0047(16)
C28_3 0.057(3) 0.067(3) 0.049(3) 0.019(2) 0.019(2) 0.034(3)
C29_3 0.044(2) 0.040(2) 0.031(2) 0.0008(17) 0.0179(18) 0.0100(19)
C30_3 0.0215(16) 0.0156(15) 0.0165(14) 0.0020(11) 0.0075(12) 0.0024(12)
C31_3 0.051(4) 0.014(2) 0.0128(16) 0.0025(16) 0.006(2) 0.013(3)
C32_3 0.054(4) 0.015(5) 0.024(4) -0.001(3) -0.012(3) 0.006(4)
C33_3 0.086(8) 0.021(5) 0.036(6) -0.003(4) -0.021(5) -0.003(6)
C34_3 0.123(11) 0.032(5) 0.026(5) -0.003(4) -0.018(6) 0.017(7)
C35_3 0.115(11) 0.031(6) 0.016(5) -0.007(4) -0.003(7) 0.031(9)
C36_3 0.077(7) 0.034(4) 0.012(5) 0.005(3) 0.010(5) 0.033(6)
C31'_3 0.051(4) 0.014(2) 0.0128(16) 0.0025(16) 0.006(2) 0.013(3)
C32'_3 0.054(4) 0.015(5) 0.024(4) -0.001(3) -0.012(3) 0.006(4)
C33'_3 0.100(9) 0.027(6) 0.017(6) -0.003(4) -0.014(5) 0.025(6)
C34'_3 0.123(12) 0.031(7) 0.016(5) -0.003(4) -0.005(7) 0.030(9)
C35'_3 0.121(11) 0.044(7) 0.010(4) 0.006(4) 0.016(7) 0.036(9)
C36'_3 0.077(7) 0.034(4) 0.012(5) 0.005(3) 0.010(5) 0.033(6)
C37_3 0.0146(15) 0.0172(15) 0.0164(14) 0.0038(12) 0.0036(11) 0.0002(12)
C38_3 0.0156(15) 0.0292(18) 0.0153(15) 0.0040(12) 0.0034(12) -0.0009(13)
C39_3 0.0186(17) 0.033(2) 0.0222(16) -0.0054(14) 0.0084(13) -0.0038(14)
C40_3 0.0218(18) 0.055(3) 0.0232(18) -0.0166(17) 0.0081(14) -0.0049(17)
C41_3 0.026(2) 0.081(3) 0.0209(19) -0.001(2) 0.0127(16) -0.008(2)
C42_3 0.032(2) 0.072(3) 0.028(2) 0.025(2) 0.0107(17) -0.007(2)
C43_3 0.0252(19) 0.041(2) 0.0294(19) 0.0171(16) 0.0087(15) -0.0008(16)
C44_3 0.0160(15) 0.0220(16) 0.0141(14) 0.0058(12) 0.0026(12) 0.0013(12)
C45_3 0.0223(18) 0.043(2) 0.0136(15) -0.0019(14) 0.0026(13) 0.0012(15)
C46_3 0.0195(17) 0.033(2) 0.034(2) 0.0150(16) -0.0005(15) 0.0025(15)
C47_3 0.0175(16) 0.0303(19) 0.0162(15) 0.0036(13) 0.0023(12) -0.0032(14)
C48_3 0.0145(15) 0.0207(16) 0.0204(15) -0.0012(12) 0.0052(12) -0.0019(12)
C49_3 0.0163(17) 0.039(2) 0.0280(18) -0.0094(16) 0.0085(14) -0.0038(15)
[truncated: 868,614 more chars]
